# Supplementary material for: Major lithogenic contributions to the distribution and budget of iron in the North Pacific Ocean
Source: Sci Rep. 2019 Aug 12;9:11652. doi: 10.1038/s41598-019-48035-1 (PMC6690902; doi:10.1038/s41598-019-48035-1)
Supplement: Supplementary file 1 — Supplementary Table 1 [file 41598_2019_48035_MOESM1_ESM.xlsx]

## Sheet: Table 1
Supplementary Table 1 Seawater data
Cruise	Station	Date	Longitude	Latitude	Bot. Depth [m]	Depth [m]	Temperature	Salinity	Potential Density Anomaly [kg m–3]	Potential Temperature [°C]	tdFe [nmol kg–1]	dFe [nmol kg–1]	lpFe [nmol kg–1]
KH-05-2	ST01	2005-08-19	199.724	-10.1735	4988	0	29	35.6667	22.5656	29
KH-05-2	ST01	2005-08-19	199.724	-10.1735	4988	5.15958	28.9519	35.662	22.5783	28.9507
KH-05-2	ST01	2005-08-19	199.724	-10.1735	4988	10.9882	28.9732	35.6624	22.5718	28.9703	1.08882	0.150272	0.938544
KH-05-2	ST01	2005-08-19	199.724	-10.1735	4988	19.6314	28.866	35.6598	22.6068	28.8612	2.0255	0.362417	1.66308
KH-05-2	ST01	2005-08-19	199.724	-10.1735	4988	29.6114	28.8562	35.6592	22.6102	28.8488	0.375724	1.06354	ND
KH-05-2	ST01	2005-08-19	199.724	-10.1735	4988	42.0554	28.8533	35.6591	22.6122	28.8428
KH-05-2	ST01	2005-08-19	199.724	-10.1735	4988	51.3951	28.8522	35.6623	22.6156	28.8395	0.245646	0.0690402	0.176605
KH-05-2	ST01	2005-08-19	199.724	-10.1735	4988	75.2778	28.8514	35.6631	22.6186	28.8327	0.43974	0.160914	0.278826
KH-05-2	ST01	2005-08-19	199.724	-10.1735	4988	99.5136	28.8159	35.6741	22.6405	28.7918	0.586259	ND	0.572775
KH-05-2	ST01	2005-08-19	199.724	-10.1735	4988	147.901	25.4971	36.3832	24.246	25.464	1.14207	0.0865325	1.05554
KH-05-2	ST01	2005-08-19	199.724	-10.1735	4988	200.146	22.834	36.1754	24.8881	22.7928	0.858752	0.089773	0.768979
KH-05-2	ST01	2005-08-19	199.724	-10.1735	4988	248.453	17.5751	35.3945	25.6941	17.5326
KH-05-2	ST01	2005-08-19	199.724	-10.1735	4988	297.535	13.7591	34.9424	26.2065	13.7161	1.09958	0.129397	0.970181
KH-05-2	ST01	2005-08-19	199.724	-10.1735	4988	398.401	9.5132	34.6697	26.7878	9.46753
KH-05-2	ST01	2005-08-19	199.724	-10.1735	4988	498.143	7.6682	34.5843	27.0076	7.61769	3.25584	0.35207	2.90377
KH-05-2	ST01	2005-08-19	199.724	-10.1735	4988	596.123	6.8084	34.5512	27.1035	6.75126
KH-05-2	ST01	2005-08-19	199.724	-10.1735	4988	792.68	5.5062	34.5253	27.2522	5.43731	1.02288	0.462095	0.560786
KH-05-2	ST01	2005-08-20	199.724	-10.1735	4988	991.928	4.3219	34.5396	27.4006	4.24358	0.77116	0.452336	0.318825
KH-05-2	ST01	2005-08-20	199.724	-10.1735	4988	1487.05	2.9641	34.5829	27.5733	2.85623	1.68988	0.688916	1.00096
KH-05-2	ST01	2005-08-20	199.724	-10.1735	4988	1979.72	2.1756	34.6301	27.6818	2.03661	1.38509	0.634517	0.750576
KH-05-2	ST01	2005-08-20	199.724	-10.1735	4988	2471.9	1.8593	34.6604	27.7342	1.68094	2.10319	0.658391	1.44479
KH-05-2	ST01	2005-08-20	199.724	-10.1735	4988	2961.58	1.6453	34.675	27.7654	1.42466	1.89524	0.626591	1.26865
KH-05-2	ST01	2005-08-20	199.724	-10.1735	4988	3452.93	1.5258	34.6883	27.7876	1.25852	2.30887	0.686675	1.62219
KH-05-2	ST01	2005-08-20	199.724	-10.1735	4988	3939.91	1.3775	34.6899	27.8025	1.0619	1.39401	0.555811	0.838197
KH-05-2	ST01	2005-08-20	199.724	-10.1735	4988	4424.72	1.2631	34.6839	27.8084	0.895	1.73093	0.625499	1.10543
KH-05-2	ST01	2005-08-20	199.724	-10.1735	4988	4689.42	1.2791	34.7013	27.823	0.87876	1.48771	0.572063	0.915648
KH-05-2	ST01	2005-08-20	199.724	-10.1735	4988	4691.33	1.2792
KH-05-2	ST02	2005-08-21	199.991	-4.99733	5319	0	28.3	35.4061	22.6024	28.3
KH-05-2	ST02	2005-08-21	199.991	-4.99733	5319	5.73799	28.3216	35.3864	22.5806	28.3206
KH-05-2	ST02	2005-08-21	199.991	-4.99733	5319	9.94741	28.3218	35.3848	22.5802	28.3196	0.192658	ND	0.189196
KH-05-2	ST02	2005-08-21	199.991	-4.99733	5319	20.834	28.3253	35.3862	22.5808	28.32	0.126829	ND	0.0903972
KH-05-2	ST02	2005-08-21	199.991	-4.99733	5319	30.6044	28.3205	35.3834	22.5806	28.3137	0.19275	ND	0.179546
KH-05-2	ST02	2005-08-21	199.991	-4.99733	5319	40.5951	28.319	35.3897	22.5874	28.3093
KH-05-2	ST02	2005-08-21	199.991	-4.99733	5319	49.1894	28.2908	35.3843	22.5928	28.2792	0.19455	ND	0.158161
KH-05-2	ST02	2005-08-21	199.991	-4.99733	5319	74.5347	28.2902	35.3847	22.5959	28.2722	0.116506	ND	0.116506
KH-05-2	ST02	2005-08-21	199.991	-4.99733	5319	99.846	28.2495	35.4463	22.6569	28.2261	0.331036	ND	0.298592
KH-05-2	ST02	2005-08-21	199.991	-4.99733	5319	149.836	25.6998	36.2414	24.076	25.6665	0.12054	ND	0.0964268
KH-05-2	ST02	2005-08-21	199.991	-4.99733	5319	198.101	15.8403	35.2512	25.9895	15.8086	0.471052	0.0418741	0.429178
KH-05-2	ST02	2005-08-21	199.991	-4.99733	5319	249.213	12.1984	34.9249	26.504	12.1649
KH-05-2	ST02	2005-08-21	199.991	-4.99733	5319	298.689	10.7176	34.7921	26.6753	10.6814	0.735949	0.254549	0.4814
KH-05-2	ST02	2005-08-21	199.991	-4.99733	5319	397.114	9.4694	34.7111	26.8276	9.42379
KH-05-2	ST02	2005-08-21	199.991	-4.99733	5319	497.408	8.2623	34.6325	26.9589	8.20953	1.27081	0.516134	0.754676
KH-05-2	ST02	2005-08-21	199.991	-4.99733	5319	596.346	7.4601	34.6003	27.0526	7.40028
KH-05-2	ST02	2005-08-21	199.991	-4.99733	5319	796.651	5.562	34.537	27.2558	5.49259	1.26298	0.4701	0.792885
KH-05-2	ST02	2005-08-21	199.991	-4.99733	5319	992.373	4.5865	34.5436	27.3761	4.5065	1.34716	0.425622	0.921533
KH-05-2	ST02	2005-08-21	199.991	-4.99733	5319	1487.5	3.0105	34.5969	27.5812	2.90262	1.39834	0.540206	0.858134
KH-05-2	ST02	2005-08-21	199.991	-4.99733	5319	1980.22	2.2545	34.6387	27.6837	2.11433	1.85093	0.424816	1.42611
KH-05-2	ST02	2005-08-21	199.991	-4.99733	5319	2472.57	1.9292	34.659	27.7292	1.74958	1.27784	0.440523	0.837315
KH-05-2	ST02	2005-08-21	199.991	-4.99733	5319	2962.39	1.7198	34.6746	27.761	1.49794	1.01925	0.486187	0.533061
KH-05-2	ST02	2005-08-21	199.991	-4.99733	5319	3451.41	1.521	34.6842	27.7856	1.25387	2.45194	0.442042	2.0099
KH-05-2	ST02	2005-08-21	199.991	-4.99733	5319	3940.12	1.3784	34.6915	27.805	1.06192	1.14946	0.407124	0.742336
KH-05-2	ST02	2005-08-21	199.991	-4.99733	5319	4428.02	1.2826	34.7018	27.8224	0.9139	1.47353	0.410769	1.06276
KH-05-2	ST02	2005-08-21	199.991	-4.99733	5319	4915.32	1.2814	34.7044	27.8277	0.85299	2.57134	0.389497	2.18184
KH-05-2	ST02	2005-08-21	199.991	-4.99733	5319	5127.74	1.2903	34.7065	27.8312	0.83491	3.06572	0.395491	2.67023
KH-05-2	ST03	2005-08-22	199.756	0.00116667	5057	0	27.5	35.4583	22.9032	27.5
KH-05-2	ST03	2005-08-22	199.756	0.00116667	5057	4.46926	27.2627	35.4486	22.9734	27.2619
KH-05-2	ST03	2005-08-22	199.756	0.00116667	5057	9.45157	27.2678	35.4464	22.9699	27.2658	0.453769	0.0602422	0.393527
KH-05-2	ST03	2005-08-22	199.756	0.00116667	5057	19.749	27.2709	35.4472	22.9704	27.2664	1.04418	0.0608681	0.983308
KH-05-2	ST03	2005-08-22	199.756	0.00116667	5057	28.8705	27.2543	35.4435	22.9744	27.2473	0.220733	0.533422	ND
KH-05-2	ST03	2005-08-22	199.756	0.00116667	5057	39.3071	27.1998	35.4354	22.9858	27.1909
KH-05-2	ST03	2005-08-22	199.756	0.00116667	5057	50.3914	27.133	35.4202	22.9969	27.1213	0.240083	0.0644789	0.175604
KH-05-2	ST03	2005-08-22	199.756	0.00116667	5057	75.1133	26.7435	35.3902	23.1005	26.7267	0.454681	ND	0.433743
KH-05-2	ST03	2005-08-22	199.756	0.00116667	5057	100.381	24.6306	35.4698	23.8177	24.6093	0.230857	0.134289	0.0965684
KH-05-2	ST03	2005-08-22	199.756	0.00116667	5057	148.532	20.5706	35.2954	24.8468	20.5428	0.540771	0.146669	0.394102
KH-05-2	ST03	2005-08-22	199.756	0.00116667	5057	198.722	14.713	35.0387	26.0768	14.6831	1.66926	0.407433	1.26183
KH-05-2	ST03	2005-08-22	199.756	0.00116667	5057	248.733	12.6217	34.901	26.4036	12.5882
KH-05-2	ST03	2005-08-22	199.756	0.00116667	5057	298.996	11.4673	34.8272	26.5676	11.4288	1.27521	0.430983	0.844228
KH-05-2	ST03	2005-08-22	199.756	0.00116667	5057	398.429	9.8648	34.7046	26.7576	9.8185
KH-05-2	ST03	2005-08-22	199.756	0.00116667	5057	496.515	8.1655	34.6244	26.9666	8.11399	1.38859	0.443067	0.945518
KH-05-2	ST03	2005-08-22	199.756	0.00116667	5057	595.949	7.74	34.6108	27.0216	7.67907
KH-05-2	ST03	2005-08-22	199.756	0.00116667	5057	794.659	5.8557	34.5495	27.2308	5.78497	1.17774	0.505129	0.672613
KH-05-2	ST03	2005-08-22	199.756	0.00116667	5057	991.629	4.6991	34.5531	27.3717	4.6177	1.07107	0.504699	0.566374
KH-05-2	ST03	2005-08-22	199.756	0.00116667	5057	1485.93	3.1189	34.5986	27.5742	3.0095	1.03712	0.488768	0.548355
KH-05-2	ST03	2005-08-22	199.756	0.00116667	5057	1979.01	2.3014	34.641	27.6829	2.15973	1.13388	0.458177	0.6757
KH-05-2	ST03	2005-08-22	199.756	0.00116667	5057	2471.1	1.8453	34.6663	27.7422	1.66728	1.29361	0.45715	0.836455
KH-05-2	ST03	2005-08-22	199.756	0.00116667	5057	2962.27	1.6715	34.6754	27.7656	1.45103		0.494014
KH-05-2	ST03	2005-08-22	199.756	0.00116667	5057	3451.25	1.5075	34.6869	27.79	1.2412	1.05446	0.413832	0.640627
KH-05-2	ST03	2005-08-22	199.756	0.00116667	5057	3940.85	1.4001	34.6913	27.8037	1.08321	0.992613	0.395714	0.5969
KH-05-2	ST03	2005-08-22	199.756	0.00116667	5057	4428.76	1.3066	34.702	27.8216	0.93706	1.26542	0.406293	0.859131
KH-05-2	ST03	2005-08-22	199.756	0.00116667	5057	4916.02	1.2432				2.18233	0.38771	1.79462
KH-05-2	ST03	2005-08-22	199.756	0.00116667	5057	4917.55	1.243	34.7047	27.8315	0.81602	2.11759	0.416446	1.70114
KH-05-2	ST04	2005-08-24	200.006	7.16383	4158	0	28.9	34.4301	21.6704	28.9
KH-05-2	ST04	2005-08-24	200.006	7.16383	4158	5.29027	28.7782	34.3898	21.6814	28.7767
KH-05-2	ST04	2005-08-24	200.006	7.16383	4158	9.57807	28.7746	34.4158	21.7023	28.7727	0.286068	0.134101	0.151967
KH-05-2	ST04	2005-08-24	200.006	7.16383	4158	19.5147	28.7808	34.4579	21.7326	28.7763	0.145219	ND	0.137802
KH-05-2	ST04	2005-08-24	200.006	7.16383	4158	30.5077	28.7618	34.5018	21.7729	28.7546	0.180603	0.0473467	0.133257
KH-05-2	ST04	2005-08-24	200.006	7.16383	4158	39.3158	28.7373	34.5611	21.8262	28.7275
KH-05-2	ST04	2005-08-24	200.006	7.16383	4158	50.6169	28.5038	34.6289	21.9553	28.4918	0.17764	ND	0.162084
KH-05-2	ST04	2005-08-24	200.006	7.16383	4158	74.3913	26.3708	34.7569	22.7414	26.3541	0.174226	ND	0.167371
KH-05-2	ST04	2005-08-24	200.006	7.16383	4158	99.6817	20.8655	34.7703	24.3649	20.8469	0.206912	ND	0.182263
KH-05-2	ST04	2005-08-24	200.006	7.16383	4158	149.529	12.2675	34.6053	26.2395	12.2482	0.325238	0.121364	0.203875
KH-05-2	ST04	2005-08-24	200.006	7.16383	4158	199.219	10.713	34.6819	26.5888	10.6888	0.520833	0.238564	0.282269
KH-05-2	ST04	2005-08-24	200.006	7.16383	4158	249.557	10.1316	34.6796	26.6899	10.1026
KH-05-2	ST04	2005-08-24	200.006	7.16383	4158	298.801	9.597	34.6611	26.7662	9.56291	0.999637	0.426646	0.572991
KH-05-2	ST04	2005-08-24	200.006	7.16383	4158	397.41	8.6978	34.6323	26.8901	8.65506
KH-05-2	ST04	2005-08-24	200.006	7.16383	4158	497.38	8.0097	34.6022	26.9734	7.95848	0.913966	0.476401	0.437565
KH-05-2	ST04	2005-08-24	200.006	7.16383	4158	596.679	7.1114	34.5736	27.0823	7.05282
KH-05-2	ST04	2005-08-24	200.006	7.16383	4158	793.93	5.676	34.5507	27.2546	5.60613	1.52297	0.50182	1.02115
KH-05-2	ST04	2005-08-24	200.006	7.16383	4158	992.342	4.966	34.5523	27.3423	4.88259	0.833582	0.484389	0.349193
KH-05-2	ST04	2005-08-24	200.006	7.16383	4158	1486.18	3.1429	34.6023	27.5758	3.03318	1.27698	0.537848	0.739131
KH-05-2	ST04	2005-08-24	200.006	7.16383	4158	1978.97	2.2476	34.637	27.6854	2.10753	0.861734	0.476194	0.38554
KH-05-2	ST04	2005-08-24	200.006	7.16383	4158	2470.76	1.861	34.6638	27.7408	1.68299	0.905996	0.494999	0.410997
KH-05-2	ST04	2005-08-24	200.006	7.16383	4158	2961.73	1.6901	34.6767	27.7673	1.46864	0.999057	0.488143	0.510914
KH-05-2	ST04	2005-08-24	200.006	7.16383	4158	3452.17	1.528	34.683	27.7868	1.26058	0.917065	0.425347	0.491718
KH-05-2	ST04	2005-08-24	200.006	7.16383	4158	3940.92	1.4345	34.6916	27.8034	1.11715	1.43903	0.623471	0.815556
KH-05-2	ST05	2005-08-24	199.973	10.0762	5148	0	27.9	34.4466	22.0128	27.9
KH-05-2	ST05	2005-08-24	199.973	10.0762	5148	4.48545	27.7089	34.4288	22.0617	27.7079
KH-05-2	ST05	2005-08-24	199.973	10.0762	5148	10.1431	27.6913	34.4384	22.0748	27.6886	0.244386	ND	0.208399
KH-05-2	ST05	2005-08-24	199.973	10.0762	5148	20.2578	27.6742	34.4406	22.0833	27.6692	0.182358	ND	0.173793
KH-05-2	ST05	2005-08-24	199.973	10.0762	5148	29.8541	27.5781	34.4835	22.1475	27.571	0.303135	0.0465235	0.256612
KH-05-2	ST05	2005-08-24	199.973	10.0762	5148	40.4987	27.303	34.514	22.2595	27.2936
KH-05-2	ST05	2005-08-24	199.973	10.0762	5148	49.4637	27.0606	34.5129	22.337	27.0496	0.471578	ND	0.45851
KH-05-2	ST05	2005-08-24	199.973	10.0762	5148	75.4749	24.2518	34.9227	23.5162	24.2359	0.182866	ND	0.180516
KH-05-2	ST05	2005-08-24	199.973	10.0762	5148	99.8468	21.0934	34.7567	24.2934	21.0738	0.155765	ND	0.155765
KH-05-2	ST05	2005-08-24	199.973	10.0762	5148	149.26	12.3144	34.5751	26.2076	12.2942	0.599047	0.12007	0.478978
KH-05-2	ST05	2005-08-24	199.973	10.0762	5148	200.487	11.2873	34.6908	26.4927	11.2618	0.449906	0.23696	0.212946
KH-05-2	ST05	2005-08-24	199.973	10.0762	5148	249.008	10.6691	34.6866	26.6022	10.6387
KH-05-2	ST05	2005-08-24	199.973	10.0762	5148	298.276	10.1136	34.6708	26.6873	10.0788	0.634968	0.358546	0.276422
KH-05-2	ST05	2005-08-24	199.973	10.0762	5148	397.145	9.0332	34.6203	26.8282	8.98911
KH-05-2	ST05	2005-08-24	199.973	10.0762	5148	496.575	8.0057	34.5681	26.9476	7.9546	1.22383	0.457797	0.766033
KH-05-2	ST05	2005-08-24	199.973	10.0762	5148	597.308	6.9822	34.5302	27.0657	6.92438
KH-05-2	ST05	2005-08-24	199.973	10.0762	5148	795.667	5.5665	34.5326	27.254	5.49764	1.21594	0.524469	0.691476
KH-05-2	ST05	2005-08-25	199.973	10.0762	5148	991.736	4.444	34.5466	27.3962	4.36464	0.946522	0.566698	0.379825
KH-05-2	ST05	2005-08-25	199.973	10.0762	5148	1486.05	2.9925	34.6032	27.5905	2.88492	0.906499	0.497599	0.408901
KH-05-2	ST05	2005-08-25	199.973	10.0762	5148	1978.8	2.1541	34.6426	27.698	2.01496	0.97043	0.505979	0.464452
KH-05-2	ST05	2005-08-25	199.973	10.0762	5148	2470.78	1.8439	34.6641	27.7425	1.66629	0.97572	0.48661	0.48911
KH-05-2	ST05	2005-08-25	199.973	10.0762	5148	2961.72	1.683	34.6742	27.7658	1.46179	0.828609	0.582476	0.246133
KH-05-2	ST05	2005-08-25	199.973	10.0762	5148	3451.7	1.5142	34.6847	27.7898	1.24695	0.82333	0.458418	0.364912
KH-05-2	ST05	2005-08-25	199.973	10.0762	5148	3941.18	1.3989	34.6949	27.8086	1.0821	1.19976	0.421408	0.778347
KH-05-2	ST05	2005-08-25	199.973	10.0762	5148	4428.74	1.3625	34.696	27.8148	0.99124	2.47146	0.453503	2.01795
KH-05-2	ST05	2005-08-25	199.973	10.0762	5148	4915.42	1.3743	34.699	27.8202	0.94271	3.26198	0.521326	2.74065
KH-05-2	ST06	2005-08-26	199.959	15.0395	5471	0	27.1	34.7135	22.4721	27.1
KH-05-2	ST06	2005-08-26	199.959	15.0395	5471	4.57007	27.05	34.7092	22.4847	27.0489
KH-05-2	ST06	2005-08-26	199.959	15.0395	5471	10.3787	27.0518	34.7092	22.4845	27.0496	0.258286	0.0757044	0.182581
KH-05-2	ST06	2005-08-26	199.959	15.0395	5471	18.9686	27.0532	34.7092	22.4848	27.0486	0.206193	0.102392	0.103801
KH-05-2	ST06	2005-08-26	199.959	15.0395	5471	29.6475	27.0564	34.7093	22.4847	27.0492	0.321209	0.0679891	0.25322
KH-05-2	ST06	2005-08-26	199.959	15.0395	5471	39.4164	27.0546	34.7091	22.4857	27.0459
KH-05-2	ST06	2005-08-26	199.959	15.0395	5471	49.8398	27.057	34.7133	22.4888	27.0455	0.301778	0.164792	0.136986
KH-05-2	ST06	2005-08-26	199.959	15.0395	5471	74.063	26.6158	34.8071	22.7017	26.5991	0.751059	0.200921	0.550138
KH-05-2	ST06	2005-08-26	199.959	15.0395	5471	98.6758	26.3224	34.8473	22.8264	26.2996	0.537175	0.232218	0.304957
KH-05-2	ST06	2005-08-26	199.959	15.0395	5471	148.932	23.0622	35.1613	24.0505	23.0313	0.255329	0.0817078	0.173621
KH-05-2	ST06	2005-08-26	199.959	15.0395	5471	198.767	17.3732	34.5971	25.1297	17.3396	1.24249	0.247823	0.994663
KH-05-2	ST06	2005-08-26	199.959	15.0395	5471	251.474	12.1151	34.261	26.0051	12.0819
KH-05-2	ST06	2005-08-26	199.959	15.0395	5471	300.09	10.2225	34.2655	26.3522	10.1875	0.644269	0.326649	0.31762
KH-05-2	ST06	2005-08-26	199.959	15.0395	5471	397.495	8.9094	34.4547	26.7189	8.86552
KH-05-2	ST06	2005-08-26	199.959	15.0395	5471	495.49	7.9438	34.4893	26.8955	7.893	1.18199	0.550828	0.631162
KH-05-2	ST06	2005-08-26	199.959	15.0395	5471	595.303	7.2289	34.5155	27.0216	7.17047
KH-05-2	ST06	2005-08-26	199.959	15.0395	5471	793.769	5.7563	34.5055	27.2106	5.68569	1.25826	0.592715	0.66554
KH-05-2	ST06	2005-08-26	199.959	15.0395	5471	991.725	4.5778	34.5269	27.3668	4.49763	1.13873	0.747656	0.391076
KH-05-2	ST06	2005-08-26	199.959	15.0395	5471	1486.36	3.2791	34.5824	27.5485	3.1676	1.05733	0.648228	0.409105
KH-05-2	ST06	2005-08-26	199.959	15.0395	5471	1978.63	2.3232	34.6163	27.6638	2.18143	1.61673	0.675291	0.941435
KH-05-2	ST06	2005-08-26	199.959	15.0395	5471	2470.91	1.8772	34.651	27.7304	1.69866	1.7621	0.651317	1.11078
KH-05-2	ST06	2005-08-26	199.959	15.0395	5471	2961.99	1.6622	34.67	27.7649	1.44119	1.54873	0.650628	0.898103
KH-05-2	ST06	2005-08-26	199.959	15.0395	5471	3451.48	1.5369	34.6779	27.7834	1.26934	1.34259	0.670991	0.671603
KH-05-2	ST06	2005-08-26	199.959	15.0395	5471	3939.97	1.4693	34.6868	27.7984	1.15018	1.62983	0.60532	1.02451
KH-05-2	ST06	2005-08-26	199.959	15.0395	5471	4427.55	1.4248	34.6939	27.8101	1.05133	1.65598	0.519363	1.13662
KH-05-2	ST06	2005-08-26	199.959	15.0395	5471	4913.84	1.4048	34.6934	27.8141	0.97276	2.12217	0.38303	1.73914
KH-05-2	ST06	2005-08-26	199.959	15.0395	5471	5398.71	1.437	34.7012	27.8223	0.94125	3.79353	0.399363	3.39416
KH-05-2	ST07	2005-08-27	199.998	20.001	4515	0	27	35.0325	22.7443	27
KH-05-2	ST07	2005-08-27	199.998	20.001	4515	4.64441	26.9163	35.0234	22.764	26.9149
KH-05-2	ST07	2005-08-27	199.998	20.001	4515	9.70811	26.9037	35.0234	22.7682	26.9018	1.7133	0.419077	1.29422
KH-05-2	ST07	2005-08-27	199.998	20.001	4515	19.7914	26.8476	35.0251	22.7883	26.8435	1.05554	0.459853	0.595687
KH-05-2	ST07	2005-08-27	199.998	20.001	4515	30.4228	26.6229	35.0443	22.8749	26.6161	1.19634	0.54959	0.64675
KH-05-2	ST07	2005-08-27	199.998	20.001	4515	40.1354	25.7749	35.0942	23.1793	25.766
KH-05-2	ST07	2005-08-27	199.998	20.001	4515	49.5157	24.3956	35.1355	23.6324	24.3854	0.590209	0.170929	0.41928
KH-05-2	ST07	2005-08-27	199.998	20.001	4515	74.738	23.0293	35.2038	24.0878	23.0136	0.447182	0.0487923	0.39839
KH-05-2	ST07	2005-08-27	199.998	20.001	4515	98.8218	22.2098	35.2026	24.3224	22.1902	0.361234	ND	0.333682
KH-05-2	ST07	2005-08-27	199.998	20.001	4515	149.058	19.958	35.0252	24.8037	19.9303	0.579695	0.108816	0.470879
KH-05-2	ST07	2005-08-27	199.998	20.001	4515	198.821	16.9766	34.6617	25.2732	16.9441	1.75658	0.26593	1.49065
KH-05-2	ST07	2005-08-27	199.998	20.001	4515	248.034	13.6239	34.2675	25.7117	13.5887
KH-05-2	ST07	2005-08-27	199.998	20.001	4515	298.539	10.7974	34.1382	26.1517	10.7605	4.2539	0.290631	3.96327
KH-05-2	ST07	2005-08-27	199.998	20.001	4515	397.132	8.1277	34.1381	26.5891	8.08705
KH-05-2	ST07	2005-08-27	199.998	20.001	4515	496.161	6.2776	34.1324	26.8435	6.23345	3.21428	0.575642	2.63864
KH-05-2	ST07	2005-08-27	199.998	20.001	4515	595.48	5.5027	34.2967	27.0726	5.45249
KH-05-2	ST07	2005-08-27	199.998	20.001	4515	793.542	4.8765	34.4398	27.2625	4.81216	1.62653	0.809441	0.817085
KH-05-2	ST07	2005-08-28	199.998	20.001	4515	991.333	4.1708	34.5204	27.4054	4.09378	2.03775	0.925228	1.11252
KH-05-2	ST07	2005-08-28	199.998	20.001	4515	1484.85	2.8003	34.5786	27.5899	2.69427	3.19329	0.9728	2.22049
KH-05-2	ST07	2005-08-28	199.998	20.001	4515	1978.25	2.122	34.6159	27.6804	1.98352	2.05377	0.708541	1.34523
KH-05-2	ST07	2005-08-28	199.998	20.001	4515	2470.22	1.7408	34.6483	27.7388	1.56526	2.91734	0.801714	2.11562
KH-05-2	ST07	2005-08-28	199.998	20.001	4515	2961.17	1.58	34.67	27.7714	1.36102	2.76156	0.91077	1.85079
KH-05-2	ST07	2005-08-28	199.998	20.001	4515	3450.04	1.4906	34.6766	27.7865	1.22459	2.52028	0.840209	1.68007
KH-05-2	ST07	2005-08-28	199.998	20.001	4515	3937.65	1.4643	34.683	27.7964	1.14548	3.16003	0.7701	2.38993
KH-05-2	ST07	2005-08-28	199.998	20.001	4515	4425.47	1.4487	34.6921	27.808	1.07467	5.14803	0.612608	4.53542
KH-05-2	ST08	2005-09-04	199.995	26.3387	5147	0	27.2	35.381	22.9422	27.2
KH-05-2	ST08	2005-09-04	199.995	26.3387	5147	4.81531	27.5068	35.3573	22.8253	27.5059
KH-05-2	ST08	2005-09-04	199.995	26.3387	5147	10.2375	27.4576	35.3597	22.8438	27.4556	0.376048	0.112941	0.263107
KH-05-2	ST08	2005-09-04	199.995	26.3387	5147	19.6907	27.3851	35.3289	22.8448	27.3804	0.356405	0.0856221	0.270783
KH-05-2	ST08	2005-09-04	199.995	26.3387	5147	29.9272	25.4698	35.2252	23.3718	25.4634	0.199429	0.174527	ND
KH-05-2	ST08	2005-09-04	199.995	26.3387	5147	39.5662	23.3965	35.0924	23.894	23.3888
KH-05-2	ST08	2005-09-04	199.995	26.3387	5147	50.2675	21.5934	34.9951	24.3341	21.5831	0.30976	0.044128	0.265632
KH-05-2	ST08	2005-09-04	199.995	26.3387	5147	74.3529	18.2446	34.8617	25.1137	18.2321	0.115887	ND	0.0775867
KH-05-2	ST08	2005-09-04	199.995	26.3387	5147	99.213	16.8121	34.7551	25.3793	16.7957	0.248454	ND	0.233445
KH-05-2	ST08	2005-09-04	199.995	26.3387	5147	149.113	15.8729	34.6547	25.5213	15.8495	0.325816	0.108417	0.217399
KH-05-2	ST08	2005-09-04	199.995	26.3387	5147	198.464	14.7827	34.5408	25.6767	14.7531	0.331216	0.112053	0.219163
KH-05-2	ST08	2005-09-04	199.995	26.3387	5147	248.445	13.0392	34.3674	25.9063	13.0047
KH-05-2	ST08	2005-09-04	199.995	26.3387	5147	297.818	11.9926	34.3108	26.0674	11.954	0.661025	0.165112	0.495913
KH-05-2	ST08	2005-09-04	199.995	26.3387	5147	397.487	9.7747	34.1477	26.3369	9.72914
KH-05-2	ST08	2005-09-04	199.995	26.3387	5147	496.805	7.4752	34.0589	26.6236	7.4259	1.32095	0.392629	0.92832
KH-05-2	ST08	2005-09-04	199.995	26.3387	5147	595.808	5.9988	34.0602	26.8239	5.94639
KH-05-2	ST08	2005-09-04	199.995	26.3387	5147	793.866	4.4429	34.2336	27.1473	4.38105	1.21201	0.612111	0.599894
KH-05-2	ST08	2005-09-04	199.995	26.3387	5147	991.818	3.6862	34.4159	27.3731	3.61265	1.27995	0.604516	0.675435
KH-05-2	ST08	2005-09-04	199.995	26.3387	5147	1484.9	2.7282	34.5466	27.5718	2.62312	1.27387	0.608418	0.665456
KH-05-2	ST08	2005-09-04	199.995	26.3387	5147	1977.05	2.006	34.6149	27.6898	1.86933	1.27122	0.538425	0.732794
KH-05-2	ST08	2005-09-04	199.995	26.3387	5147	2468.72	1.702	34.6469	27.742	1.52704	1.5061	0.492556	1.01355
KH-05-2	ST08	2005-09-04	199.995	26.3387	5147	2959.11	1.5413	34.6635	27.7703	1.323	1.12797	0.636119	0.491847
KH-05-2	ST08	2005-09-04	199.995	26.3387	5147	3448.55	1.488	34.6755	27.7867	1.22166	1.37447	0.650927	0.723547
KH-05-2	ST08	2005-09-04	199.995	26.3387	5147	3936.97	1.4768	34.6808	27.7948	1.15801	1.48204	0.396345	1.0857
KH-05-2	ST08	2005-09-04	199.995	26.3387	5147	4424.34	1.4955	34.6774	27.7939	1.12021	1.34699	0.429444	0.917548
KH-05-2	ST08	2005-09-04	199.995	26.3387	5147	4910.52	1.5359	34.6889	27.8047	1.09925	3.7597	0.381062	3.37864
KH-05-2	ST09	2005-09-04	200.034	30.0065	5729	0	26.6	35.1091	22.929	26.6
KH-05-2	ST09	2005-09-04	200.034	30.0065	5729	5.57174	26.5719	35.0898	22.9239	26.5707
KH-05-2	ST09	2005-09-04	200.034	30.0065	5729	9.88304	26.5639	35.0897	22.9268	26.5617	0.194655	ND	0.177541
KH-05-2	ST09	2005-09-04	200.034	30.0065	5729	19.5084	26.2998	34.9815	22.9294	26.2956	0.102995	ND	0.0887254
KH-05-2	ST09	2005-09-04	200.034	30.0065	5729	29.8383	21.59	34.5492	23.995	21.5842	0.0994281	ND	0.0796979
KH-05-2	ST09	2005-09-04	200.034	30.0065	5729	39.8907	19.2004	34.5064	24.5993	19.1928
KH-05-2	ST09	2005-09-04	200.034	30.0065	5729	49.5395	17.3383	34.4934	25.0515	17.3297	0.17727	ND	0.172423
KH-05-2	ST09	2005-09-04	200.034	30.0065	5729	74.1573	15.1857	34.5143	25.5636	15.1747	0.0983148	ND	0.0983148
KH-05-2	ST09	2005-09-04	200.034	30.0065	5729	99.1653	14.0503	34.4813	25.7831	14.0356	0.169213	ND	0.169213
KH-05-2	ST09	2005-09-04	200.034	30.0065	5729	148.881	13.269	34.3988	25.8819	13.2482	0.392596	0.103393	0.289203
KH-05-2	ST09	2005-09-04	200.034	30.0065	5729	198.89	12.8396	34.3967	25.9676	12.8128	0.349216	0.0811967	0.268019
KH-05-2	ST09	2005-09-04	200.034	30.0065	5729	247.125	12.0656	34.3256	26.0639	12.0335
KH-05-2	ST09	2005-09-04	200.034	30.0065	5729	298.007	11.0351	34.2287	26.18	10.998	0.431525	0.138526	0.292999
KH-05-2	ST09	2005-09-04	200.034	30.0065	5729	397.508	9.4687	34.1368	26.3787	9.42402
KH-05-2	ST09	2005-09-04	200.034	30.0065	5729	496.901	7.4111	34.032	26.6112	7.36214	0.91075	0.306918	0.603832
KH-05-2	ST09	2005-09-04	200.034	30.0065	5729	595.554	5.5763	34.0091	26.8349	5.52539
KH-05-2	ST09	2005-09-04	200.034	30.0065	5729	794.606	4.1159	34.1742	27.1341	4.0561	1.03095	0.522776	0.508176
KH-05-2	ST09	2005-09-05	200.034	30.0065	5729	990.99	3.5569	34.3469	27.3315	3.48482	1.07693	0.712374	0.364557
KH-05-2	ST09	2005-09-05	200.034	30.0065	5729	1484.26	2.606	34.5507	27.5864	2.50255	1.33599	0.601507	0.734481
KH-05-2	ST09	2005-09-05	200.034	30.0065	5729	1976.8	2.028	34.6049	27.681	1.891	1.12799	0.517037	0.610949
KH-05-2	ST09	2005-09-05	200.034	30.0065	5729	2468.45	1.7229	34.6399	27.7357	1.54762	1.07657	0.498853	0.577722
KH-05-2	ST09	2005-09-05	200.034	30.0065	5729	2959.17	1.5702	34.6633	27.7681	1.35126	1.28195	0.489337	0.792614
KH-05-2	ST09	2005-09-05	200.034	30.0065	5729	3447.06	1.5052	34.6715	27.783	1.23829	0.916973	0.439537	0.477436
KH-05-2	ST09	2005-09-05	200.034	30.0065	5729	3935.61	1.4824	34.6817	27.7959	1.16289	0.908157	0.42357	0.484587
KH-05-2	ST09	2005-09-05	200.034	30.0065	5729	4422.7	1.4954	34.6868	27.8026	1.1192	1.64066	0.390085	1.25058
KH-05-2	ST09	2005-09-05	200.034	30.0065	5729	4906.99	1.5297	34.687	27.804	1.09374	1.41051	0.379595	1.03092
KH-05-2	ST09	2005-09-05	200.034	30.0065	5729	5392.67	1.581	34.6906	27.8078	1.08008	2.45452	0.415246	2.03928
KH-05-2	ST10	2005-09-06	200.003	35.0122	5772	0	25.1	34.4935	22.9315	25.1
KH-05-2	ST10	2005-09-06	200.003	35.0122	5772	4.4754	25.1166	34.4846	22.9198	25.116
KH-05-2	ST10	2005-09-06	200.003	35.0122	5772	9.43417	25.1	34.4797	22.9215	25.098	0.132811	ND	0.10224
KH-05-2	ST10	2005-09-06	200.003	35.0122	5772	19.6928	24.8412	34.4114	22.9487	24.8367	0.165546	ND	0.165546
KH-05-2	ST10	2005-09-06	200.003	35.0122	5772	29.5172	19.0164	34.3132	24.4987	19.0107	0.136963	ND	0.105928
KH-05-2	ST10	2005-09-06	200.003	35.0122	5772	39.8334	16.9121	34.3225	25.0224	16.9055
KH-05-2	ST10	2005-09-06	200.003	35.0122	5772	49.8067	15.3657	34.2968	25.3563	15.3583	0.10975	0.11398	ND
KH-05-2	ST10	2005-09-06	200.003	35.0122	5772	74.3854	13.4539	34.3051	25.7697	13.4436	0.11253	ND	0.11253
KH-05-2	ST10	2005-09-06	200.003	35.0122	5772	99.5913	12.6204	34.3485	25.9709	12.6066	0.182488	ND	0.171988
KH-05-2	ST10	2005-09-06	200.003	35.0122	5772	148.327	12.0287	34.3039	26.0512	12.0097	0.376838	ND	0.33911
KH-05-2	ST10	2005-09-06	200.003	35.0122	5772	197.446	11.3742	34.244	26.1279	11.3491	0.367107	0.0546938	0.312413
KH-05-2	ST10	2005-09-06	200.003	35.0122	5772	248.243	10.9209	34.2323	26.2018	10.8905
KH-05-2	ST10	2005-09-06	200.003	35.0122	5772	297.764	10.0562	34.1728	26.3073	10.0212	0.617657	0.17193	0.445726
KH-05-2	ST10	2005-09-06	200.003	35.0122	5772	396.777	8.2678	34.0563	26.5036	8.22667
KH-05-2	ST10	2005-09-06	200.003	35.0122	5772	497.003	6.6296	34.0064	26.6978	6.58408	0.898954	0.337379	0.561575
KH-05-2	ST10	2005-09-06	200.003	35.0122	5772	594.091	5.2603	34.0198	26.8816	5.21095
KH-05-2	ST10	2005-09-06	200.003	35.0122	5772	793.082	3.963	34.1881	27.1615	3.90414	1.26471	0.560121	0.70459
KH-05-2	ST10	2005-09-06	200.003	35.0122	5772	990.369	3.3327	34.3071	27.3217	3.26266	1.34241	0.620845	0.721565
KH-05-2	ST10	2005-09-06	200.003	35.0122	5772	1484.36	2.5163	34.519	27.5697	2.41363	1.15903	0.682743	0.476284
KH-05-2	ST10	2005-09-06	200.003	35.0122	5772	1976.04	1.9702	34.6001	27.6828	1.8339	1.13362	0.553186	0.580435
KH-05-2	ST10	2005-09-06	200.003	35.0122	5772	2467.25	1.6987	34.6434	27.7409	1.52409	1.11495	0.482968	0.631981
KH-05-2	ST10	2005-09-06	200.003	35.0122	5772	2957.25	1.5554	34.6636	27.7708	1.33665	0.96375	0.505765	0.457985
KH-05-2	ST10	2005-09-06	200.003	35.0122	5772	3446.74	1.4923	34.6775	27.7894	1.22548	1.43187	0.453026	0.978845
KH-05-2	ST10	2005-09-06	200.003	35.0122	5772	3934.44	1.4824	34.6834	27.7974	1.16282	0.930615	0.463916	0.466699
KH-05-2	ST10	2005-09-06	200.003	35.0122	5772	4421.24	1.501	34.6887	27.8047	1.12495	0.979791	0.382821	0.59697
KH-05-2	ST10	2005-09-06	200.003	35.0122	5772	4907.65	1.5378	34.6883	27.8052	1.10111	1.26199	0.404485	0.857509
KH-05-2	ST10	2005-09-06	200.003	35.0122	5772	5391.29	1.5878	34.6916	27.8089	1.08669	2.61567	0.587052	2.02862
KH-05-2	ST11	2005-09-07	200	40.002	5468	0	20.2	33.6157	23.6592	20.2
KH-05-2	ST11	2005-09-07	200	40.002	5468	5.00827	21.1372	33.6036	23.3998	21.136
KH-05-2	ST11	2005-09-07	200	40.002	5468	9.90131	21.0577	33.576	23.4001	21.0561	0.16043	0.0461937	0.114236
KH-05-2	ST11	2005-09-07	200	40.002	5468	19.4737	20.3106	33.6126	23.6287	20.3074	0.174393	ND	0.145509
KH-05-2	ST11	2005-09-07	200	40.002	5468	29.4406	14.4112	33.6942	25.0982	14.4067	0.117976	ND	0.10594
KH-05-2	ST11	2005-09-07	200	40.002	5468	40.4139	12.8185	33.6968	25.4256	12.8135
KH-05-2	ST11	2005-09-07	200	40.002	5468	49.6446	11.9862	33.6705	25.5657	11.9796	0.13849	ND	0.127541
KH-05-2	ST11	2005-09-07	200	40.002	5468	74.2501	10.3256	33.6662	25.8607	10.3173	0.156255	ND	0.14036
KH-05-2	ST11	2005-09-07	200	40.002	5468	98.5085	10.4555	33.889	26.0128	10.4444	0.440877	ND	0.4139
KH-05-2	ST11	2005-09-07	200	40.002	5468	148.648	10.1927	34.1076	26.2301	10.1756	0.375121	0.0807686	0.294352
KH-05-2	ST11	2005-09-07	200	40.002	5468	197.919	9.6497	34.1108	26.3248	9.62759	0.796468	0.104092	0.692377
KH-05-2	ST11	2005-09-07	200	40.002	5468	248.508	9.0435	34.0711	26.3929	9.01691
KH-05-2	ST11	2005-09-07	200	40.002	5468	296.641	8.2042	34.0161	26.4803	8.17346	0.604834	0.169629	0.435205
KH-05-2	ST11	2005-09-07	200	40.002	5468	396.575	6.7887	33.9737	26.6505	6.75216
KH-05-2	ST11	2005-09-07	200	40.002	5468	495.443	5.5967	33.9886	26.8165	5.55517	1.05998	0.458623	0.601358
KH-05-2	ST11	2005-09-07	200	40.002	5468	594.314	4.6863	34.0584	26.9786	4.63954
KH-05-2	ST11	2005-09-07	200	40.002	5468	791.909	3.8967	34.2001	27.1791	3.8386	1.17517	0.551572	0.623595
KH-05-2	ST11	2005-09-07	200	40.002	5468	990.382	3.2867	34.321	27.3382	3.21696	1.04505	0.562267	0.482778
KH-05-2	ST11	2005-09-07	200	40.002	5468	1483.35	2.4433	34.4926	27.5562	2.34158	1.11618	0.68475	0.431429
KH-05-2	ST11	2005-09-07	200	40.002	5468	1975.83	2.0098	34.5884	27.6713	1.87326		0.457602
KH-05-2	ST11	2005-09-07	200	40.002	5468	2466.1	1.7212	34.6341	27.733	1.5457	0.970204	0.53958	0.430624
KH-05-2	ST11	2005-09-07	200	40.002	5468	2956.34	1.5628	34.6615	27.7695	1.34445	1.01601	0.375453	0.64056
KH-05-2	ST11	2005-09-07	200	40.002	5468	3445.46	1.4859	34.6771	27.7899	1.2196	0.890862	0.404439	0.486423
KH-05-2	ST11	2005-09-07	200	40.002	5468	3932.46	1.4735	34.6851	27.8005	1.15505	0.983453	0.366057	0.617396
KH-05-2	ST11	2005-09-07	200	40.002	5468	4418.88	1.5064	34.688	27.8047	1.12983	2.70091	0.320794	2.38011
KH-05-2	ST11	2005-09-07	200	40.002	5468	4902.97	1.5649	34.69	27.8063	1.12746	7.86068	0.289094	7.57159
KH-05-2	ST11	2005-09-07	200	40.002	5468	5388.92	1.6302	34.6891	27.805	1.12715	6.97435	0.327119	6.64723
KH-05-2	ST12	2005-09-09	200.001	45.0027	5282	0	16	32.7381	24.0146	16
KH-05-2	ST12	2005-09-09	200.001	45.0027	5282	3.11052	15.8923	32.732	24.0343	15.8915
KH-05-2	ST12	2005-09-09	200.001	45.0027	5282	9.42266	15.8686	32.7322	24.0397	15.8675	0.166112	ND	0.128795
KH-05-2	ST12	2005-09-09	200.001	45.0027	5282	19.6651	15.6796	32.7167	24.0706	15.677	0.206693	0.0558703	0.150823
KH-05-2	ST12	2005-09-09	200.001	45.0027	5282	28.3748	13.0942	32.7454	24.6346	13.0902	0.156201	0.0540855	0.102115
KH-05-2	ST12	2005-09-09	200.001	45.0027	5282	40.5253	10.6748
KH-05-2	ST12	2005-09-09	200.001	45.0027	5282	48.3723	8.8198	32.9589	25.5533	8.81495	0.106332	ND	0.100716
KH-05-2	ST12	2005-09-09	200.001	45.0027	5282	74.916	7.6204	32.9769	25.745	7.61285	0.102736	ND	0.083014
KH-05-2	ST12	2005-09-09	200.001	45.0027	5282	99.0056	6.7981	33.0488	25.9142	6.78916	0.258517	ND	0.237692
KH-05-2	ST12	2005-09-09	200.001	45.0027	5282	149.739	6.7427	33.6534	26.3991	6.72949	0.481445	0.146746	0.334699
KH-05-2	ST12	2005-09-09	200.001	45.0027	5282	197.722	6.8748	33.8623	26.5477	6.85682	0.840455	0.402622	0.437833
KH-05-2	ST12	2005-09-09	200.001	45.0027	5282	246.267	6.1562	33.8619	26.6429	6.13464
KH-05-2	ST12	2005-09-09	200.001	45.0027	5282	297.169	5.512	33.8517	26.7156	5.48761	0.714657	0.294179	0.420478
KH-05-2	ST12	2005-09-09	200.001	45.0027	5282	396.561	4.3648	33.8799	26.8696	4.33574
KH-05-2	ST12	2005-09-09	200.001	45.0027	5282	496.37	4.086	33.9989	26.9958	4.04998	1.11998	0.666789	0.453189
KH-05-2	ST12	2005-09-09	200.001	45.0027	5282	595.829	3.8703	34.0719	27.078	3.82724
KH-05-2	ST12	2005-09-09	200.001	45.0027	5282	794.488	3.5428	34.2276	27.2381	3.48656	1.21449	0.774414	0.440074
KH-05-2	ST12	2005-09-09	200.001	45.0027	5282	987.63	3.0456	34.2977	27.3432	2.97808	1.73061	0.696894	1.03372
KH-05-2	ST12	2005-09-09	200.001	45.0027	5282	1482.79	2.3855	34.4859	27.5562	2.28525	1.51884	0.665943	0.852901
KH-05-2	ST12	2005-09-09	200.001	45.0027	5282	1973.87	1.9865	34.5753	27.6633	1.85074	1.13669	0.572263	0.56443
KH-05-2	ST12	2005-09-09	200.001	45.0027	5282	2464.34	1.7356	34.6229	27.7239	1.56052	1.01837	0.592169	0.4262
KH-05-2	ST12	2005-09-09	200.001	45.0027	5282	2954.22	1.5846	34.6505	27.76	1.36608	1.02865	0.684625	0.344021
KH-05-2	ST12	2005-09-09	200.001	45.0027	5282	3443.19	1.5003	34.6683	27.7825	1.23336	1.03013	0.448415	0.581718
KH-05-2	ST12	2005-09-09	200.001	45.0027	5282	3930.24	1.4791	34.6759	27.7938	1.16001	1.15849	0.510588	0.6479
KH-05-2	ST12	2005-09-09	200.001	45.0027	5282	4416.71	1.5043	34.6819	27.8009	1.12795	2.17861	0.381237	1.79737
KH-05-2	ST12	2005-09-09	200.001	45.0027	5282	4902.04	1.5612	34.682	27.8013	1.12349	4.20888	0.373406	3.83547
KH-05-2	ST12	2005-09-09	200.001	45.0027	5282	5240.21	1.6013	34.6825	27.8022	1.11856	8.9412	0.483743	8.45746
KH-05-2	ST13	2005-09-10	200.017	50.005	4952	0	12.6	32.2562	24.3517	12.6
KH-05-2	ST13	2005-09-10	200.017	50.005	4952	3.03375	12.5574	32.2635	24.3662	12.5566
KH-05-2	ST13	2005-09-10	200.017	50.005	4952	10.7607	12.5551	32.2888	24.3862	12.5536	0.128203	ND	0.128203
KH-05-2	ST13	2005-09-10	200.017	50.005	4952	21.5624	12.5221	32.3228	24.4191	12.5192	0.21657	0.068367	0.148203
KH-05-2	ST13	2005-09-10	200.017	50.005	4952	31.0967	12.4126	32.3416	24.455	12.409	0.246485	ND	0.235607
KH-05-2	ST13	2005-09-10	200.017	50.005	4952	39.5135	7.5059	32.5219	25.4032	7.5023
KH-05-2	ST13	2005-09-10	200.017	50.005	4952	49.5307	5.8971	32.593	25.6683	5.89298	0.1201	ND	0.1201
KH-05-2	ST13	2005-09-10	200.017	50.005	4952	74.8738	4.5657	32.8377	26.0138	4.56068	0.370709	0.0734652	0.297244
KH-05-2	ST13	2005-09-10	200.017	50.005	4952	100.449	4.1089	33.4992	26.587	4.1021	0.621581	0.250716	0.370865
KH-05-2	ST13	2005-09-10	200.017	50.005	4952	149.471	3.9577	33.7867	26.8346	3.94778	1.23768	0.46376	0.77392
KH-05-2	ST13	2005-09-10	200.017	50.005	4952	197.123	3.9406	33.8991	26.9273	3.92743	1.14104	0.543072	0.597967
KH-05-2	ST13	2005-09-10	200.017	50.005	4952	247.36	3.913	33.9656	26.9845	3.8959
KH-05-2	ST13	2005-09-10	200.017	50.005	4952	298.174	3.8794	34.0271	27.0378	3.85831	1.13022	0.65751	0.472707
KH-05-2	ST13	2005-09-10	200.017	50.005	4952	397.072	3.7087	34.1093	27.1222	3.68162
KH-05-2	ST13	2005-09-10	200.017	50.005	4952	494.633	3.529	34.1954	27.2102	3.49514	1.54714	0.800458	0.746678
KH-05-2	ST13	2005-09-10	200.017	50.005	4952	594.223	3.3235	34.2539	27.2785	3.28376
KH-05-2	ST13	2005-09-10	200.017	50.005	4952	792.855	2.9842	34.3422	27.3828	2.93105	2.34243	0.876089	1.46634
KH-05-2	ST13	2005-09-10	200.017	50.005	4952	989.918	2.7081	34.4071	27.4615	2.64236	1.74343	0.879813	0.863616
KH-05-2	ST13	2005-09-10	200.017	50.005	4952	1482.95	2.2187	34.5215	27.5993	2.12006	1.82472	0.773349	1.05137
KH-05-2	ST13	2005-09-10	200.017	50.005	4952	1974.66	1.9135	34.591	27.6822	1.77867	1.45373	0.625984	0.82775
KH-05-2	ST13	2005-09-10	200.017	50.005	4952	2464.21	1.7123	34.6312	27.7324	1.53685	1.59156	0.625576	0.965986
KH-05-2	ST13	2005-09-10	200.017	50.005	4952	2953.13	1.5762	34.6554	27.7643	1.35723	1.68103	0.496722	1.18431
KH-05-2	ST13	2005-09-10	200.017	50.005	4952	3441.73	1.5064	34.6716	27.7859	1.23917	2.28314	0.55438	1.72876
KH-05-2	ST13	2005-09-10	200.017	50.005	4952	3929.57	1.4911	34.6797	27.7968	1.1715	1.66373	0.470599	1.19313
KH-05-2	ST13	2005-09-10	200.017	50.005	4952	4414.27	1.5159	34.6825	27.8014	1.1396	2.35358	0.562851	1.79073
KH-05-2	ST13	2005-09-10	200.017	50.005	4952	4899.92	1.5629	34.6855	27.8048	1.12537	9.1149	0.662857	8.45205
KH-05-2	ST14	2005-09-12	199.995	53.5795	6474	0	12.5	31.5846	23.8505	12.5
KH-05-2	ST14	2005-09-12	199.995	53.5795	6474	3.71761	12.3595	31.5733	23.8677	12.3595
KH-05-2	ST14	2005-09-12	199.995	53.5795	6474	9.71064	12.3514	31.5748	23.8712	12.3498	3.37422	0.178084	3.19614
KH-05-2	ST14	2005-09-12	199.995	53.5795	6474	19.5516	12.2188	31.6159	23.928	12.2165	3.9154	0.150633	3.76476
KH-05-2	ST14	2005-09-12	199.995	53.5795	6474	28.4408	11.3897	31.9373	24.3287	11.3865	2.89552	0.195416	2.70011
KH-05-2	ST14	2005-09-12	199.995	53.5795	6474	40.235	7.6297	32.6177	25.4614	7.62619
KH-05-2	ST14	2005-09-12	199.995	53.5795	6474	48.8558	6.0838	32.677	25.7119	6.07995	1.32325	0.0451138	1.27813
KH-05-2	ST14	2005-09-12	199.995	53.5795	6474	74.3067	5.0606	32.7837	25.9176	5.05543	2.28494	0.106184	2.17876
KH-05-2	ST14	2005-09-12	199.995	53.5795	6474	99.478	5.0318	33.2173	26.2652	5.02447	23.5827	0.646503	22.9362
KH-05-2	ST14	2005-09-12	199.995	53.5795	6474	149.009	4.5796	33.714	26.7128	4.56908	31.2682	3.86959	27.3986
KH-05-2	ST14	2005-09-12	199.995	53.5795	6474	198.777	4.3913	33.8412	26.8359	4.3766	31.1999	0.833888	30.366
KH-05-2	ST14	2005-09-12	199.995	53.5795	6474	248.306	4.1413	33.8784	26.8925	4.12341
KH-05-2	ST14	2005-09-12	199.995	53.5795	6474	295.615	4.0387	33.9492	26.9606	4.01815	15.4154	0.652772	14.7626
KH-05-2	ST14	2005-09-12	199.995	53.5795	6474	396.89	3.8744	34.0556	27.0646	3.84613
KH-05-2	ST14	2005-09-12	199.995	53.5795	6474	494.785	3.7335	34.1332	27.1417	3.69935	33.3369	1.95854	31.3784
KH-05-2	ST14	2005-09-12	199.995	53.5795	6474	595.65	3.5665	34.2037	27.2162	3.52552
KH-05-2	ST14	2005-09-12	199.995	53.5795	6474	792.573	3.3253	34.2824	27.3043	3.26996	23.6823	1.08506	22.5973
KH-05-2	ST14	2005-09-11	199.995	53.5795	6474	989.757	2.984	34.3648	27.4044	2.91622	14.9195	1.08463	13.8348
KH-05-2	ST14	2005-09-11	199.995	53.5795	6474	1480.93	2.331	34.4997	27.5732	2.23092	15.8967	1.13047	14.7663
KH-05-2	ST14	2005-09-11	199.995	53.5795	6474	1973.26	1.9319	34.5839	27.6756	1.79648	17.5588	1.02961	16.5291
KH-05-2	ST14	2005-09-11	199.995	53.5795	6474	2462.31	1.7139	34.6278	27.7302	1.53892	9.28782	0.941617	8.34621
KH-05-2	ST14	2005-09-11	199.995	53.5795	6474	2951.21	1.5812	34.6545	27.7643	1.36221	10.2451	0.8267	9.41843
KH-05-2	ST14	2005-09-11	199.995	53.5795	6474	3440.83	1.5	34.6714	27.7859	1.23331	8.96281	0.955343	8.00747
KH-05-2	ST14	2005-09-11	199.995	53.5795	6474	3927.93	1.4703	34.682	27.8002	1.15114	8.6181	0.850976	7.76712
KH-05-2	ST14	2005-09-11	199.995	53.5795	6474	4414.16	1.4834	34.687	27.807	1.10746	7.82369	0.839106	6.98459
KH-05-2	ST14	2005-09-11	199.995	53.5795	6474	4897.82	1.5218	34.6912	27.8109	1.08581	7.47504	0.744674	6.73036
KH-05-2	ST14	2005-09-11	199.995	53.5795	6474	5865.39	1.6368	34.6896	27.8109	1.06795	19.9252	1.29714	18.628
KH-11-7	TR07	07/19/2011	165.013	29.9913	5883	0		34.9861
KH-11-7	TR07	07/19/2011	165.013	29.9913	5883	6	26.9205	34.9849	22.7339	26.9196
KH-11-7	TR07	07/19/2011	165.013	29.9913	5883	9.9	26.8231	34.9808	22.7624	26.8207
KH-11-7	TR07	07/19/2011	165.013	29.9913	5883	20.9	24.8296	34.956	23.3637	24.8255	0.344468	0.128635	0.215833
KH-11-7	TR07	07/19/2011	165.013	29.9913	5883	29.8	21.8812	34.9534	24.221	21.8751
KH-11-7	TR07	07/19/2011	165.013	29.9913	5883	40.7	20.5315	34.8932	24.5453	20.5243
KH-11-7	TR07	07/19/2011	165.013	29.9913	5883	49.7	19.6832	34.8286	24.7214	19.6739	0.640817	0.472368	0.168449
KH-11-7	TR07	07/19/2011	165.013	29.9913	5883	74.5	18.5715	34.7619	24.9557	18.5589
KH-11-7	TR07	07/19/2011	165.013	29.9913	5883	100.3	17.9487	34.7205	25.0801	17.9318	0.438778	0.431432	ND
KH-11-7	TR07	07/19/2011	165.013	29.9913	5883	126.1	17.3734	34.6963	25.2018	17.3518
KH-11-7	TR07	07/19/2011	165.013	29.9913	5883	149.9	17.1454	34.7018	25.262	17.12	0.843433	0.573294	0.270139
KH-11-7	TR07	07/19/2011	165.013	29.9913	5883	198.5	16.9065	34.693	25.3135	16.8742	1.20308	0.398306	0.804769
KH-11-7	TR07	07/19/2011	165.013	29.9913	5883	249.1	16.4323	34.6343	25.3813	16.3916
KH-11-7	TR07	07/19/2011	165.013	29.9913	5883	298.7	16.0439	34.6172	25.4593	15.9963	0.791859	0.407625	0.384234
KH-11-7	TR07	07/19/2011	165.013	29.9913	5883	397.9	13.3947	34.4391	25.8955	13.3386	1.26363	0.341832	0.921801
KH-11-7	TR07	07/19/2011	165.013	29.9913	5883	497	10.8112	34.264	26.2527	10.7495
KH-11-7	TR07	07/19/2011	165.013	29.9913	5883	595.1	7.8398	34.0603	26.5738	7.77913	1.57876	0.719303	0.85946
KH-11-7	TR07	07/19/2011	165.013	29.9913	5883	694.1	5.6785	33.9949	26.8128	5.61897
KH-11-7	TR07	07/19/2011	165.013	29.9913	5883	793	4.826	34.0987	26.997	4.76192	1.67374
KH-11-7	TR07	07/19/2011	165.013	29.9913	5883	990.8	3.783	34.2781	27.2538	3.70919	1.64595	0.926507	0.719445
KH-11-7	TR07	07/19/2011	165.013	29.9913	5883	1238.8	3.0279	34.4174	27.44	2.94031	1.96678	1.10276	0.864012
KH-11-7	TR07	07/19/2011	165.013	29.9913	5883	1483.5	2.5415	34.4965	27.5491	2.4395	2.48348	0.917647	1.56583
KH-11-7	TR07	07/19/2011	165.013	29.9913	5883	1729.9	2.2103	34.5585	27.6281	2.0913
KH-11-7	TR07	07/19/2011	165.013	29.9913	5883	1978.9	1.9595	34.595	27.6747	1.82884	1.82516
KH-11-7	TR07	07/19/2011	165.013	29.9913	5883	1978.9	1.9647	34.5913	27.6783	1.8239
KH-11-7	TR07	07/19/2011	165.013	29.9913	5883	2223.7	1.7959	34.6184	27.7106	1.64133
KH-11-7	TR07	07/19/2011	165.013	29.9913	5883	2469.3	1.695	34.6371	27.7347	1.5201	1.76742	1.11689	0.650528
KH-11-7	TR07	07/19/2011	165.013	29.9913	5883	2957.5	1.5643	34.66	27.7654	1.34558	2.88039
KH-11-7	TR07	07/19/2011	165.013	29.9913	5883	3447.6	1.5	34.6734	27.7835	1.23337	1.44307
KH-11-7	TR07	07/19/2011	165.013	29.9913	5883	3937.6	1.4738	34.6803	27.7942	1.15491	1.72953	0.682037	1.04749
KH-11-7	TR07	07/19/2011	165.013	29.9913	5883	4421.7	1.4678	34.6874	27.8037	1.09318	1.52789	0.490179	1.03772
KH-11-7	TR07	07/19/2011	165.013	29.9913	5883	4908.6	1.4827	34.6911	27.8095	1.04813	2.14704	0.532182	1.61485
KH-11-7	TR07	07/19/2011	165.013	29.9913	5883	5882.1	1.5606	34.6952	27.8157	0.99435	8.83124	0.434378	8.39686
KH-11-7	TR11	07/24/2011	165.018	39.9973	5470	0		34.487
KH-11-7	TR11	07/24/2011	165.018	39.9973	5470	4	18.4017	34.4816	24.7817	18.4013
KH-11-7	TR11	07/24/2011	165.018	39.9973	5470	9.9	18.3189	34.4822	24.8026	18.3173
KH-11-7	TR11	07/24/2011	165.018	39.9973	5470	19.8	18.2455	34.478	24.8182	18.2426	0.482356	0.149553	0.332803
KH-11-7	TR11	07/24/2011	165.018	39.9973	5470	28.8	17.8724	34.4608	24.8979	17.8671
KH-11-7	TR11	07/24/2011	165.018	39.9973	5470	38.7	16.0585	34.5374	25.3855	16.0529
KH-11-7	TR11	07/24/2011	165.018	39.9973	5470	48.6	15.1933	34.4646	25.5249	15.1856	0.204594
KH-11-7	TR11	07/24/2011	165.018	39.9973	5470	74.4	13.8588	34.3452	25.7186	13.8483
KH-11-7	TR11	07/24/2011	165.018	39.9973	5470	99.2	13.1029	34.3388	25.8691	13.0893		0.153554
KH-11-7	TR11	07/24/2011	165.018	39.9973	5470	124	12.5923	34.3651	25.9912	12.5753
KH-11-7	TR11	07/24/2011	165.018	39.9973	5470	148.8	12.1008	34.3103	26.044	12.0815	0.421604	0.205927	0.215677
KH-11-7	TR11	07/24/2011	165.018	39.9973	5470	197.4	11.2948				0.776901	0.17368	0.603222
KH-11-7	TR11	07/24/2011	165.018	39.9973	5470	246.9	10.5004	34.1997	26.2533	10.4704
KH-11-7	TR11	07/24/2011	165.018	39.9973	5470	296.5	9.2947	34.1148	26.3903	9.26201	4.3787	0.422914	3.95578
KH-11-7	TR11	07/24/2011	165.018	39.9973	5470	396.6	6.8918	33.9886	26.6502	6.85484	1.93268	0.570977	1.3617
KH-11-7	TR11	07/24/2011	165.018	39.9973	5470	494.6	5.2002	33.9538	26.8371	5.15981
KH-11-7	TR11	07/24/2011	165.018	39.9973	5470	593.6	4.3097	34.009	26.9813	4.26541	2.5187	0.697062	1.82164
KH-11-7	TR11	07/24/2011	165.018	39.9973	5470	693.5	4.1644	34.1249	27.0911	4.11202
KH-11-7	TR11	07/24/2011	165.018	39.9973	5470	792.3	3.8995	34.2214	27.1964	3.84152		0.865397
KH-11-7	TR11	07/24/2011	165.018	39.9973	5470	989	3.3317	34.329	27.3409	3.2617	2.26519	0.923993	1.3412
KH-11-7	TR11	07/24/2011	165.018	39.9973	5470	1235.7	2.811	34.4209	27.4647	2.72559	2.70772
KH-11-7	TR11	07/24/2011	165.018	39.9973	5470	1482.2	2.4725	34.4854	27.5473	2.37134	2.31731
KH-11-7	TR11	07/24/2011	165.018	39.9973	5470	1728.4	2.1902	34.5389	27.6155	2.07163
KH-11-7	TR11	07/24/2011	165.018	39.9973	5470	1975.2	2.0131	34.5759	27.6584	1.88616
KH-11-7	TR11	07/24/2011	165.018	39.9973	5470	1975.2	2.0234	34.5741	27.6608	1.87631	2.22801	0.787932	1.44007
KH-11-7	TR11	07/24/2011	165.018	39.9973	5470	2220.8	1.8584	34.6094	27.7005	1.70237
KH-11-7	TR11	07/24/2011	165.018	39.9973	5470	2466.2	1.7454				2.60372	0.882626	1.7211
KH-11-7	TR11	07/24/2011	165.018	39.9973	5470	2956	1.5833	34.6579	27.7641	1.36405	2.94629
KH-11-7	TR11	07/24/2011	165.018	39.9973	5470	3443.7	1.4998	34.6744	27.7857	1.23345	2.12056
KH-11-7	TR11	07/24/2011	165.018	39.9973	5470	3932.3	1.4761				2.67504	0.973771	1.70127
KH-11-7	TR11	07/24/2011	165.018	39.9973	5470	4418.8	1.4871	34.6902	27.8065	1.11144	3.08994	0.615325	2.47461
KH-11-7	TR11	07/24/2011	165.018	39.9973	5470	4904.3	1.5236	34.6944	27.8113	1.08769	3.86744
KH-11-7	TR11	07/24/2011	165.018	39.9973	5470	5466.2	1.59	34.6955	27.8131	1.07827	11.5865	0.609343	10.9772
KH-11-7	TR13	07/25/2011	165.004	45.0073	5932	0
KH-11-7	TR13	07/25/2011	165.004	45.0073	5932	5	9.188	32.9139	25.4599	9.18747
KH-11-7	TR13	07/25/2011	165.004	45.0073	5932	10.9	8.955	32.9108	25.4941	8.95385
KH-11-7	TR13	07/25/2011	165.004	45.0073	5932	19.8	8.518	32.9526	25.5941	8.51598	0.259615	0.0871234	0.172491
KH-11-7	TR13	07/25/2011	165.004	45.0073	5932	28.8	8.4413	33.0415	25.6762	8.43808
KH-11-7	TR13	07/25/2011	165.004	45.0073	5932	29.8	8.3788	33.0482	25.6903	8.37599
KH-11-7	TR13	07/25/2011	165.004	45.0073	5932	40.7	7.5792	33.0718	25.8257	7.57513
KH-11-7	TR13	07/25/2011	165.004	45.0073	5932	50.6	6.6938	33.167	26.0213	6.68953	0.295499	0.164061	0.131438
KH-11-7	TR13	07/25/2011	165.004	45.0073	5932	73.4	6.4342	33.6092	26.4042	6.4276
KH-11-7	TR13	07/25/2011	165.004	45.0073	5932	99.2	6.1616	33.6583	26.4784	6.15353	1.15082	0.191874	0.958949
KH-11-7	TR13	07/25/2011	165.004	45.0073	5932	123.9	5.2418	33.6059	26.5493	5.23231
KH-11-7	TR13	07/25/2011	165.004	45.0073	5932	148.7	5.1013	33.6759	26.622	5.0895	2.44647	0.457729	1.98874
KH-11-7	TR13	07/25/2011	165.004	45.0073	5932	197.3	4.2277	33.7195	26.7539	4.21403	2.10368	0.617547	1.48614
KH-11-7	TR13	07/25/2011	165.004	45.0073	5932	247.8	3.697	33.7481	26.8308	3.68041
KH-11-7	TR13	07/25/2011	165.004	45.0073	5932	297.3	3.6973	33.8205	26.8903	3.67694	2.38053	0.770068	1.61047
KH-11-7	TR13	07/25/2011	165.004	45.0073	5932	395.4	3.6641	33.9589	27.006	3.637	2.0634	0.788472	1.27492
KH-11-7	TR13	07/25/2011	165.004	45.0073	5932	497.3	3.5866	34.0576	27.0947	3.55285
KH-11-7	TR13	07/25/2011	165.004	45.0073	5932	595.3	3.5103	34.1747	27.1972	3.46889	2.52147	0.92027	1.6012
KH-11-7	TR13	07/25/2011	165.004	45.0073	5932	695.1	3.3616	34.239	27.2639	3.31418
KH-11-7	TR13	07/25/2011	165.004	45.0073	5932	794	3.143	34.2923	27.328	3.08905	1.99358	0.896987	1.09659
KH-11-7	TR13	07/25/2011	165.004	45.0073	5932	990.5	2.795	34.3755	27.4288	2.72871	2.42489	1.09404	1.33085
KH-11-7	TR13	07/25/2011	165.004	45.0073	5932	1237.1	2.499	34.4509	27.5168	2.41644	2.6819	0.985406	1.69649
KH-11-7	TR13	07/25/2011	165.004	45.0073	5932	1481.5	2.2605	34.5084	27.5842	2.16177	3.12561	1.08053	2.04509
KH-11-7	TR13	07/25/2011	165.004	45.0073	5932	1729.5	2.0863	34.5502	27.6335	1.96886
KH-11-7	TR13	07/25/2011	165.004	45.0073	5932	1974.3	1.9522	34.5802	27.6695	1.81624
KH-11-7	TR13	07/25/2011	165.004	45.0073	5932	1977.3	1.9563	34.5791	27.6685	1.81992	2.88415	1.00675	1.8774
KH-11-7	TR13	07/25/2011	165.004	45.0073	5932	2219.8	1.8241	34.6049	27.7007	1.66896
KH-11-7	TR13	07/25/2011	165.004	45.0073	5932	2467	1.7235	34.6252	27.7254	1.5485	2.56764	0.946082	1.62155
KH-11-7	TR13	07/25/2011	165.004	45.0073	5932	2954.6	1.588	34.6511	27.7587	1.36898	3.06591	0.992621	2.07329
KH-11-7	TR13	07/25/2011	165.004	45.0073	5932	3441.1	1.5137	34.6651	27.7781	1.24725	3.31804	0.808002	2.51004
KH-11-7	TR13	07/25/2011	165.004	45.0073	5932	3929.5	1.4895	34.674	27.7904	1.1708	2.93516	0.796579	2.13858
KH-11-7	TR13	07/25/2011	165.004	45.0073	5932	4416.8	1.4936	34.6797	27.7986	1.11828	3.57202	0.807533	2.76449
KH-11-7	TR13	07/25/2011	165.004	45.0073	5932	4900.1	1.5242	34.6827	27.803	1.08801	3.89611	0.711979	3.18413
KH-11-7	TR13	07/25/2011	165.004	45.0073	5932	5821.2	1.6407	34.6843	27.8044	1.07865	9.81019	0.602442	9.20774
KH-11-7	TR15	07/27/2011	165.007	50.9977	4802	0		32.8161
KH-11-7	TR15	07/27/2011	165.007	50.9977	4802	5	9.7695	32.8438	25.3121	9.76944
KH-11-7	TR15	07/27/2011	165.007	50.9977	4802	9.9	9.7053	32.8446	25.3236	9.7039
KH-11-7	TR15	07/27/2011	165.007	50.9977	4802	19.8	9.078	32.8458	25.4249	9.0759	0.517698	0.119	0.398698
KH-11-7	TR15	07/27/2011	165.007	50.9977	4802	28.7	5.7126
KH-11-7	TR15	07/27/2011	165.007	50.9977	4802	29.7	5.9265	32.8855	25.8966	5.92457
KH-11-7	TR15	07/27/2011	165.007	50.9977	4802	39.6	4.155	32.9504	26.1454	4.15232
KH-11-7	TR15	07/27/2011	165.007	50.9977	4802	49.6	3.7474	32.9742	26.2053	3.74381	0.980037	0.129403	0.850634
KH-11-7	TR15	07/27/2011	165.007	50.9977	4802	73.3	3.1423
KH-11-7	TR15	07/27/2011	165.007	50.9977	4802	99.1	3.0878	33.217	26.4616	3.08208	3.63347	0.356	3.27747
KH-11-7	TR15	07/27/2011	165.007	50.9977	4802	122.9	3.8456	33.4867	26.6067	3.8378
KH-11-7	TR15	07/27/2011	165.007	50.9977	4802	147.7	4.1563	33.6865	26.7362	4.14569	6.88558	0.683055	6.20253
KH-11-7	TR15	07/27/2011	165.007	50.9977	4802	197.2	4.0638	33.8437	26.8725	4.05025	6.2256	0.639	5.5866
KH-11-7	TR15	07/27/2011	165.007	50.9977	4802	246.7	4.0071	33.9284	26.9465	3.98977
KH-11-7	TR15	07/27/2011	165.007	50.9977	4802	296.2	3.9176	34.003	27.0163	3.89737	4.78452	0.977099	3.80742
KH-11-7	TR15	07/27/2011	165.007	50.9977	4802	396.2	3.7575	34.1035	27.1148	3.73053	5.62871	0.837314	4.7914
KH-11-7	TR15	07/27/2011	165.007	50.9977	4802	494.1	3.5821	34.1772	27.1919	3.54798
KH-11-7	TR15	07/27/2011	165.007	50.9977	4802	593	3.4291	34.228	27.2487	3.38837	7.86752	1.38889	6.47863
KH-11-7	TR15	07/27/2011	165.007	50.9977	4802	692.8	3.2093	34.2873	27.3178	3.16212
KH-11-7	TR15	07/27/2011	165.007	50.9977	4802	791.5	3.0447	34.3278	27.3668	2.99178	5.12949	0.931	4.19849
KH-11-7	TR15	07/27/2011	165.007	50.9977	4802	989	2.7309	34.3922	27.4481	2.66526	3.8975	0.94	2.9575
KH-11-7	TR15	07/27/2011	165.007	50.9977	4802	1235.5	2.4032	34.4661	27.5376	2.32143	3.59572	1.1	2.49572
KH-11-7	TR15	07/27/2011	165.007	50.9977	4802	1481.7	2.1597	34.5203	27.6026	2.06185	4.41966	0.955586	3.46408
KH-11-7	TR15	07/27/2011	165.007	50.9977	4802	1727.6	1.9787	34.5647	27.6546	1.86335
KH-11-7	TR15	07/27/2011	165.007	50.9977	4802	1973.2	1.8407	34.5926	27.689	1.70691
KH-11-7	TR15	07/27/2011	165.007	50.9977	4802	1974.2	1.8333	34.5952	27.6912	1.69894	5.09738	1.10087	3.99651
KH-11-7	TR15	07/27/2011	165.007	50.9977	4802	2218.6	1.7424	34.6148	27.7154	1.58834
KH-11-7	TR15	07/27/2011	165.007	50.9977	4802	2463.7	1.6669	34.6326	27.7365	1.49272	6.68809	0.992	5.69609
KH-11-7	TR15	07/27/2011	165.007	50.9977	4802	2953	1.5493	34.6554	27.7652	1.33082	5.2227	0.919	4.3037
KH-11-7	TR15	07/27/2011	165.007	50.9977	4802	3442.2	1.495	34.6666	27.7815	1.2284	5.33048	0.768	4.56248
KH-11-7	TR15	07/27/2011	165.007	50.9977	4802	3929.3	1.4777	34.6756	27.7931	1.15891	6.3378	0.527	5.8108
KH-11-7	TR15	07/27/2011	165.007	50.9977	4802	4414.4	1.4887	34.6801	27.7993	1.11343	6.27275	0.731	5.54175
KH-11-7	TR15	07/27/2011	165.007	50.9977	4802	4781.1	1.5139	34.6817	27.8022	1.09293	20.7125	0.581	20.1315
KH-11-7	TR16	07/28/2011	160.047	47.0068	5224	0		32.687
KH-11-7	TR16	07/28/2011	160.047	47.0068	5224	5	10.6756	32.6995	25.0466	10.6754
KH-11-7	TR16	07/28/2011	160.047	47.0068	5224	10.9	10.3601	32.7259	25.1212	10.3587
KH-11-7	TR16	07/28/2011	160.047	47.0068	5224	19.8	6.9104	32.8451	25.7372	6.90823	0.545858	0.124249	0.421609
KH-11-7	TR16	07/28/2011	160.047	47.0068	5224	29.7	5.333	32.8819	25.9627	5.33072
KH-11-7	TR16	07/28/2011	160.047	47.0068	5224	39.7	3.7912	32.9145	26.1525	3.78844
KH-11-7	TR16	07/28/2011	160.047	47.0068	5224	49.6	2.9013	32.9917	26.2958	2.89816	1.17631	0.29319	0.883121
KH-11-7	TR16	07/28/2011	160.047	47.0068	5224	73.4	1.4911	33.0851	26.4798	1.48765
KH-11-7	TR16	07/28/2011	160.047	47.0068	5224	99.1	0.9091	33.1303	26.554	0.90494	2.89798	0.371008	2.52697
KH-11-7	TR16	07/28/2011	160.047	47.0068	5224	122.9	0.9276	33.2093	26.6171	0.9229
KH-11-7	TR16	07/28/2011	160.047	47.0068	5224	148.7	2.4785	33.4986	26.7394	2.47074	4.88553	0.856768	4.02877
KH-11-7	TR16	07/28/2011	160.047	47.0068	5224	198.2	3.6371	33.8313	26.9031	3.62388	3.0791	0.756487	2.32261
KH-11-7	TR16	07/28/2011	160.047	47.0068	5224	247.8	3.7417	33.9644	27	3.72522
KH-11-7	TR16	07/28/2011	160.047	47.0068	5224	297.3	3.6764	34.041	27.0691	3.65587	4.17317	1.41645	2.75672
KH-11-7	TR16	07/28/2011	160.047	47.0068	5224	396.3	3.5323	34.138	27.1628	3.50523	6.55501	1.7415	4.81352
KH-11-7	TR16	07/28/2011	160.047	47.0068	5224	495.3	3.3641	34.2077	27.2367	3.33075
KH-11-7	TR16	07/28/2011	160.047	47.0068	5224	594.2	3.1973	34.2693	27.3027	3.15737	5.64101	1.50735	4.13366
KH-11-7	TR16	07/28/2011	160.047	47.0068	5224	693	3.0282	34.3183	27.3587	2.9821
KH-11-7	TR16	07/28/2011	160.047	47.0068	5224	791.8	2.8582	34.355	27.4049	2.80594	6.10816	1.70636	4.40179
KH-11-7	TR16	07/28/2011	160.047	47.0068	5224	989.3	2.5992	34.4231	27.4841	2.53427	5.69923	1.58853	4.1107
KH-11-7	TR16	07/28/2011	160.047	47.0068	5224	1235.9	2.2866	34.4956	27.571	2.20651	6.14819	1.61186	4.53633
KH-11-7	TR16	07/28/2011	160.047	47.0068	5224	1482.2	2.0613	34.5473	27.6318	1.96395	7.61625	1.72553	5.89072
KH-11-7	TR16	07/28/2011	160.047	47.0068	5224	1728.2	1.9175	34.5834	27.6734	1.80313
KH-11-7	TR16	07/28/2011	160.047	47.0068	5224	1974	1.7781	34.6148	27.7111	1.64481
KH-11-7	TR16	07/28/2011	160.047	47.0068	5224	1974.9	1.7964	34.6117	27.7073	1.66246	5.88906	1.70728	4.18178
KH-11-7	TR16	07/28/2011	160.047	47.0068	5224	2219.4	1.676	34.6324	27.7335	1.52342
KH-11-7	TR16	07/28/2011	160.047	47.0068	5224	2465.6	1.6053	34.6481	27.7526	1.43175	5.27049	0.967277	4.30321
KH-11-7	TR16	07/28/2011	160.047	47.0068	5224	2954.1	1.5077	34.6664	27.7765	1.29069	5.99776
KH-11-7	TR16	07/28/2011	160.047	47.0068	5224	3442.5	1.4664	34.6764	27.7904	1.2002	4.33492	0.916718	3.4182
KH-11-7	TR16	07/28/2011	160.047	47.0068	5224	3929.8	1.4504	34.6839	27.8012	1.13177	4.62349	0.820966	3.80252
KH-11-7	TR16	07/28/2011	160.047	47.0068	5224	4416	1.4707	34.688	27.8067	1.09595	9.09038	0.640326	8.45005
KH-11-7	TR16	07/28/2011	160.047	47.0068	5224	4901.2	1.5186	34.6817	27.8027	1.08294	10.4319	0.57166	9.8602
KH-11-7	TR16	07/28/2011	160.047	47.0068	5224	5210.2	1.5499	34.683	27.8041	1.07321	15.4975	0.593003	14.9045
KH-12-4	BD07	08/28/2012	160.086	47	5238	0	15.4	32.4174	23.9011	15.4
KH-12-4	BD07	08/28/2012	160.086	47	5238	5.04075	15.3054	32.4146	23.9206	15.3042
KH-12-4	BD07	08/28/2012	160.086	47	5238	9.65694	14.1525	32.4152	24.1653	14.1516	0.234805	0.0688497	0.165955
KH-12-4	BD07	08/28/2012	160.086	47	5238	24.9734	6.0289	32.8275	25.836	6.02694	0.241815	0.0604242	0.181391
KH-12-4	BD07	08/28/2012	160.086	47	5238	26.6532	5.6623	32.8914	25.9311	5.65988	0.207759	0.0468715	0.160888
KH-12-4	BD07	08/28/2012	160.086	47	5238	50.5883	1.5881	33.0311	26.4291	1.58566	0.363672	0.111872	0.2518
KH-12-4	BD07	08/28/2012	160.086	47	5238	100.426	0.9271	33.1319	26.5545	0.92287	1.53055	0.302401	1.22815
KH-12-4	BD07	08/28/2012	160.086	47	5238	149.823	1.194	33.2668	26.648	1.18739	3.01127	0.665575	2.34569
KH-12-4	BD07	08/28/2012	160.086	47	5238	198.711	3.0939	33.6685	26.8239	3.08179	1.83339	0.966329	0.867065
KH-12-4	BD07	08/28/2012	160.086	47	5238	297.146	3.7103
KH-12-4	BD07	08/28/2012	160.086	47	5238	396.825	3.5945	34.0975	27.1248	3.56802	1.87097	1.54824	0.322726
KH-12-4	BD07	08/28/2012	160.086	47	5238	594.788	3.2438	34.2493	27.2824	3.20412	2.40947	1.81524	0.594227
KH-12-4	BD07	08/28/2012	160.086	47	5238	599.747	3.2356	34.2576	27.2904	3.1958	2.39476	1.64433	0.750428
KH-12-4	BD07	08/28/2012	160.086	47	5238	791.987	2.906	34.3492	27.3958	2.85362	3.07475	1.66258	1.41216
KH-12-4	BD07	08/28/2012	160.086	47	5238	989.86	2.6075	34.4217	27.4826	2.54315	3.21733	1.6693	1.54803
KH-12-4	BD07	08/28/2012	160.086	47	5238	1236.16	2.3258	34.4866	27.5606	2.24512	3.18794	1.54343	1.64451
KH-12-4	BD07	08/28/2012	160.086	47	5238	1482.96	2.1119	34.5415	27.6231	2.0143	2.98605	1.45017	1.53588
KH-12-4	BD07	08/28/2012	160.086	47	5238	1727.9	1.9573
KH-12-4	BD07	08/28/2012	160.086	47	5238	1974.56	1.8272	34.6081	27.7018	1.69302	3.83843	1.48883	2.3496
KH-12-4	BD07	08/28/2012	160.086	47	5238	2219.47	1.723
KH-12-4	BD07	08/28/2012	160.086	47	5238	2464.22	1.6356	34.6463	27.7488	1.4623	3.30343	1.20572	2.09772
KH-12-4	BD07	08/28/2012	160.086	47	5238	2709.94	1.5783
KH-12-4	BD07	08/28/2012	160.086	47	5238	2955.12	1.5303	34.6652	27.7742	1.3121	3.38428	1.10136	2.28292
KH-12-4	BD07	08/28/2012	160.086	47	5238	3198.73	1.4929
KH-12-4	BD07	08/28/2012	160.086	47	5238	3442.34	1.4723	34.6764	27.79	1.20607	3.46826	0.860782	2.60748
KH-12-4	BD07	08/28/2012	160.086	47	5238	3686.57	1.4593
KH-12-4	BD07	08/28/2012	160.086	47	5238	3930.05	1.4607	34.6865	27.8021	1.14242	3.10358	0.822813	2.28077
KH-12-4	BD07	08/28/2012	160.086	47	5238	4173.21	1.4644
KH-12-4	BD07	08/28/2012	160.086	47	5238	4416.11	1.4791	34.6899	27.8078	1.10367	3.78834	0.72373	3.06461
KH-12-4	BD07	08/28/2012	160.086	47	5238	4658.06	1.4997
KH-12-4	BD07	08/28/2012	160.086	47	5238	4901.29	1.5242	34.691	27.8096	1.08768	9.92622	0.641976	9.28424
KH-12-4	BD07	08/28/2012	160.086	47	5238	5228.03	1.5544	34.6917	27.8113	1.07467	13.46	0.567017	12.893
KH-12-4	BD08	08/31/2012	165.006	47.168	5918	0	16	32.5396	23.8633	16
KH-12-4	BD08	08/31/2012	165.006	47.168	5918	10	N.D.	32.5453			1.34165	0.0915042	1.25015
KH-12-4	BD08	08/31/2012	165.006	47.168	5918	25	N.D.	32.96			1.41037	0.0507059	1.35967
KH-12-4	BD08	08/31/2012	165.006	47.168	5918	50	N.D.	33.0566			1.63837	0.0726871	1.56568
KH-12-4	BD08	08/31/2012	165.006	47.168	5918	100	N.D.	33.155			0.856013	0.227775	0.628238
KH-12-4	BD08	08/31/2012	165.006	47.168	5918	150	N.D.	33.4872			2.59453	0.352011	2.24252
KH-12-4	BD08	08/31/2012	165.006	47.168	5918	200	N.D.	33.6605			1.47048	0.664	0.806485
KH-12-4	BD08	08/31/2012	165.006	47.168	5918	396.604	3.4804	34.0252	27.0777	3.45346	1.76358	1.0886	0.674977
KH-12-4	BD08	08/31/2012	165.006	47.168	5918	594.028	3.3043	34.2144	27.2486	3.26392	1.72771	1.15552	0.572189
KH-12-4	BD08	08/31/2012	165.006	47.168	5918	614.105	2.9812	34.3284	27.3695	2.94095	1.80947	1.13023	0.679236
KH-12-4	BD08	08/31/2012	165.006	47.168	5918	792.604	3.2777	34.229	27.2659	3.22337	2.13233	1.21286	0.91947
KH-12-4	BD08	08/31/2012	165.006	47.168	5918	989.743	2.7007	34.3996	27.4567	2.63546	2.4117	1.24727	1.16443
KH-12-4	BD08	08/31/2012	165.006	47.168	5918	1235.83	2.4156	34.4688	27.5385	2.3343	2.3487	1.25348	1.09522
KH-12-4	BD08	08/31/2012	165.006	47.168	5918	1482.87	2.1939	34.5234	27.6019	2.09539	2.35055	1.1643	1.18625
KH-12-4	BD08	08/31/2012	165.006	47.168	5918	1728.82	2.0162
KH-12-4	BD08	08/31/2012	165.006	47.168	5918	1974	1.8672	34.5999	27.6923	1.73248	2.53487	1.23013	1.30473
KH-12-4	BD08	08/31/2012	165.006	47.168	5918	2219	1.7544
KH-12-4	BD08	08/31/2012	165.006	47.168	5918	2467.22	1.6629	34.642	27.7437	1.48852	2.28631	1.04411	1.24221
KH-12-4	BD08	08/31/2012	165.006	47.168	5918	2708.77	1.61
KH-12-4	BD08	08/31/2012	165.006	47.168	5918	2954.23	1.5572	34.6642	27.7715	1.33859	2.47029	1.02543	1.44487
KH-12-4	BD08	08/31/2012	165.006	47.168	5918	3198.84	1.5206
KH-12-4	BD08	08/31/2012	165.006	47.168	5918	3442.84	1.4965	34.6757	27.7883	1.23037	2.31834	0.893528	1.42481
KH-12-4	BD08	08/31/2012	165.006	47.168	5918	3685.94	1.4827
KH-12-4	BD08	08/31/2012	165.006	47.168	5918	3930.04	1.4801	34.6801	27.796	1.1609	2.14485	0.824474	1.32037
KH-12-4	BD08	08/31/2012	165.006	47.168	5918	4173.1	1.4842
KH-12-4	BD08	08/31/2012	165.006	47.168	5918	4415.48	1.4945	34.6852	27.8027	1.11926	2.43447	0.777251	1.65722
KH-12-4	BD08	08/31/2012	165.006	47.168	5918	4658.51	1.5091
KH-12-4	BD08	08/31/2012	165.006	47.168	5918	4901.89	1.5283	34.6861	27.8053	1.0915
KH-12-4	BD08	08/31/2012	165.006	47.168	5918	5143.31	1.5517
KH-12-4	BD08	08/31/2012	165.006	47.168	5918	5385.85	1.5807	34.6921	27.811	1.07986	5.20638	0.668034	4.53835
KH-12-4	BD08	08/31/2012	165.006	47.168	5918	5897.39	1.6532	34.6905	27.8094	1.07933	6.37865	0.697717	5.68093
KH-12-4	BD09	09/01/2012	170.583	47	6228	0	14.3	32.6333	24.3031	14.3
KH-12-4	BD09	09/01/2012	170.583	47	6228	5.51774	13.9703	32.6274	24.367	13.9692
KH-12-4	BD09	09/01/2012	170.583	47	6228	9.55877	13.9493				0.201314	0.0702693	0.131045
KH-12-4	BD09	09/01/2012	170.583	47	6228	24.3924	9.6017	32.8483	25.3433	9.59932	0.24132	0.0868459	0.154474
KH-12-4	BD09	09/01/2012	170.583	47	6228	29.2947	8.2391	32.8988	25.5947	8.23608	0.158324	0.0661477	0.0921767
KH-12-4	BD09	09/01/2012	170.583	47	6228	49.109	4.6079	32.9915	26.1307	4.60449	0.179195	0.167016	ND
KH-12-4	BD09	09/01/2012	170.583	47	6228	98.4461	2.9629	33.1197	26.3938	2.95724	0.500693	0.144847	0.355846
KH-12-4	BD09	09/01/2012	170.583	47	6228	148.581	3.749	33.7754	26.8453	3.7391	1.17456	0.597517	0.577039
KH-12-4	BD09	09/01/2012	170.583	47	6228	198.45	3.7972	33.9061	26.947	3.78358	1.12707	0.728692	0.398373
KH-12-4	BD09	09/01/2012	170.583	47	6228	297.582	3.6966
KH-12-4	BD09	09/01/2012	170.583	47	6228	397.553	3.531	34.1489	27.1714	3.50414	1.45366	0.867113	0.586548
KH-12-4	BD09	09/01/2012	170.583	47	6228	534.447	3.2923	34.2461	27.2741	3.25623	1.28576	0.925057	0.3607
KH-12-4	BD09	09/01/2012	170.583	47	6228	593.617	3.1844	34.2781	27.3107	3.14446	1.58195	0.951686	0.630268
KH-12-4	BD09	09/01/2012	170.583	47	6228	790.634	2.8787	34.3616	27.4082	2.82688	1.95097	1.03801	0.912955
KH-12-4	BD09	09/01/2012	170.583	47	6228	989.228	2.5885	34.4304	27.4902	2.52434	2.27211	1.08746	1.18464
KH-12-4	BD09	09/01/2012	170.583	47	6228	1235.93	2.3095	34.4942	27.5672	2.22929	1.84391	1.06199	0.781926
KH-12-4	BD09	09/01/2012	170.583	47	6228	1482.43	2.0835	34.5418	27.6258	1.98668	2.53424	1.0529	1.48133
KH-12-4	BD09	09/01/2012	170.583	47	6228	1728.32	1.9153
KH-12-4	BD09	09/01/2012	170.583	47	6228	1973.38	1.7841	34.6093	27.7057	1.65079	2.50234	1.03083	1.47151
KH-12-4	BD09	09/01/2012	170.583	47	6228	2219.41	1.6859
KH-12-4	BD09	09/01/2012	170.583	47	6228	2464.67	1.6146	34.6439	27.7489	1.44166	2.87746	1.10733	1.77013
KH-12-4	BD09	09/01/2012	170.583	47	6228	2709.15	1.5646
KH-12-4	BD09	09/01/2012	170.583	47	6228	2952.67	1.5171	34.6624	27.7729	1.29964	2.95736	1.07558	1.88178
KH-12-4	BD09	09/01/2012	170.583	47	6228	3198.45	1.4907
KH-12-4	BD09	09/01/2012	170.583	47	6228	3443.27	1.4673	34.674	27.789	1.2011	3.20678	1.03557	2.17122
KH-12-4	BD09	09/01/2012	170.583	47	6228	3686.47	1.4569
KH-12-4	BD09	09/01/2012	170.583	47	6228	3929.72	1.461	34.6794	27.7967	1.14249	3.74642	0.992	2.75442
KH-12-4	BD09	09/01/2012	170.583	47	6228	4173.35	1.4723
KH-12-4	BD09	09/01/2012	170.583	47	6228	4416.22	1.4902	34.6853	27.8033	1.11434	3.86621	0.893983	2.97223
KH-12-4	BD09	09/01/2012	170.583	47	6228	4657.86	1.5102
KH-12-4	BD09	09/01/2012	170.583	47	6228	4902.1	1.5359	34.6869	27.8059	1.0992	4.5812	0.83342	3.74778
KH-12-4	BD09	09/01/2012	170.583	47	6228	5143.36	1.5643
KH-12-4	BD09	09/01/2012	170.583	47	6228	5385.55	1.5953	34.6867	27.8062	1.09344	5.76615	0.855	4.91115
KH-12-4	BD09	09/01/2012	170.583	47	6228	5626.96	1.6276
KH-12-4	BD09	09/01/2012	170.583	47	6228	5868.57	1.6619	34.6855	27.8053	1.09205	7.33767	0.714	6.62367
KH-12-4	BD10	09/03/2012	169.736	44.203	5836	0	18.5	32.8347	23.499	18.5
KH-12-4	BD10	09/03/2012	169.736	44.203	5836	5.6134	18.4374	32.8165	23.5011	18.436
KH-12-4	BD10	09/03/2012	169.736	44.203	5836	9.56322	18.436	32.8171	23.5015	18.4343	0.143519	0.27791	ND
KH-12-4	BD10	09/03/2012	169.736	44.203	5836	24.9154	14.0296	33.0662	24.6941	14.0265	0.169217	0.0431213	0.126096
KH-12-4	BD10	09/03/2012	169.736	44.203	5836	29.7238	11.3364	33.1333	25.2683	11.3323	0.100082	0.0565469	ND
KH-12-4	BD10	09/03/2012	169.736	44.203	5836	49.5303	6.9032	33.2113	26.0278	6.89854	0.154149	ND	0.13972
KH-12-4	BD10	09/03/2012	169.736	44.203	5836	100.021	4.1965	33.2722	26.3968	4.1901	0.24204	0.0543978	0.187642
KH-12-4	BD10	09/03/2012	169.736	44.203	5836	149.663	4.0578	33.3931	26.5087	4.04775	0.44835	0.171675	0.276675
KH-12-4	BD10	09/03/2012	169.736	44.203	5836	198.513	4.8812	33.7109	26.6756	4.8659	1.01787	0.398155	0.61971
KH-12-4	BD10	09/03/2012	169.736	44.203	5836	297.452	4.1674
KH-12-4	BD10	09/03/2012	169.736	44.203	5836	396.876	3.8661	33.9521	26.9795	3.83826	1.6124	0.821649	0.790751
KH-12-4	BD10	09/03/2012	169.736	44.203	5836	594.877	3.6686	34.1866	27.1906	3.62715	1.59293	0.911928	0.681
KH-12-4	BD10	09/03/2012	169.736	44.203	5836	792.718	3.1308	34.2965	27.3318	3.07723	2.05344	1.06186	0.991581
KH-12-4	BD10	09/03/2012	169.736	44.203	5836	909.613	2.944	34.3526	27.3959	2.88269	1.88597	1.0255	0.860472
KH-12-4	BD10	09/03/2012	169.736	44.203	5836	989.829	2.8596	34.3772	27.4236	2.79325	2.08523	1.01671	1.06852
KH-12-4	BD10	09/03/2012	169.736	44.203	5836	1237.37	2.5245	34.4606	27.5224	2.44215	2.00264	1.0092	0.993439
KH-12-4	BD10	09/03/2012	169.736	44.203	5836	1483.31	2.2653	34.5147	27.5892	2.16557	2.63231	1.04934	1.58297
KH-12-4	BD10	09/03/2012	169.736	44.203	5836	1729.24	2.1084
KH-12-4	BD10	09/03/2012	169.736	44.203	5836	1974.96	1.9163	34.5903	27.6801	1.78071	1.95178	0.971485	0.980293
KH-12-4	BD10	09/03/2012	169.736	44.203	5836	2220.17	1.7952
KH-12-4	BD10	09/03/2012	169.736	44.203	5836	2465.26	1.7038	34.6314	27.7316	1.52902	1.74636	0.882063	0.864294
KH-12-4	BD10	09/03/2012	169.736	44.203	5836	2709.32	1.6311
KH-12-4	BD10	09/03/2012	169.736	44.203	5836	2955.86	1.5698	34.6576	27.7656	1.35124	2.31354	0.917958	1.39559
KH-12-4	BD10	09/03/2012	169.736	44.203	5836	3198.33	1.5312
KH-12-4	BD10	09/03/2012	169.736	44.203	5836	3443.18	1.4975	34.6726	27.7857	1.23142	2.99587	0.95931	2.03656
KH-12-4	BD10	09/03/2012	169.736	44.203	5836	3686.37	1.4854
KH-12-4	BD10	09/03/2012	169.736	44.203	5836	3929.36	1.4799	34.6796	27.7959	1.16109	3.6726	0.884889	2.78771
KH-12-4	BD10	09/03/2012	169.736	44.203	5836	4173.95	1.4818
KH-12-4	BD10	09/03/2012	169.736	44.203	5836	4416.68	1.4946	34.6835	27.8018	1.11927	4.60685	0.876325	3.73052
KH-12-4	BD10	09/03/2012	169.736	44.203	5836	4658.99	1.511
KH-12-4	BD10	09/03/2012	169.736	44.203	5836	4902.19	1.5283	34.6857	27.8052	1.09163
KH-12-4	BD10	09/03/2012	169.736	44.203	5836	5144.04	1.5517
KH-12-4	BD10	09/03/2012	169.736	44.203	5836	5385.81	1.5799	34.6886	27.8085	1.07914	3.81403	0.662096	3.15193
KH-12-4	BD10	09/03/2012	169.736	44.203	5836	5842.34	1.6392	34.6868	27.8069	1.07383	6.81441	0.612729	6.20168
KH-12-4	BD11	09/05/2012	179.995	47.002	5586	0	12.8	32.7442	24.6913	12.8
KH-12-4	BD11	09/05/2012	179.995	47.002	5586	5.46915	12.7069	32.7337	24.7018	12.7063
KH-12-4	BD11	09/05/2012	179.995	47.002	5586	9.65496	12.71	32.7322	24.6998	12.7087	0.367612	0.0707698	0.296843
KH-12-4	BD11	09/05/2012	179.995	47.002	5586	25.1876	12.4514	32.7355	24.7534	12.4477	0.31752	0.0889697	0.228551
KH-12-4	BD11	09/05/2012	179.995	47.002	5586	37.2696	9.0778	32.915	25.4798	9.07404	0.272143	ND	0.246297
KH-12-4	BD11	09/05/2012	179.995	47.002	5586	49.2627	6.609	33.078	25.9622	6.60468	0.263216	0.051546	0.21167
KH-12-4	BD11	09/05/2012	179.995	47.002	5586	98.7871	3.2912	33.1557	26.3929	3.28494		0.0778324
KH-12-4	BD11	09/05/2012	179.995	47.002	5586	147.73	3.6808	33.4074	26.558	3.67134	0.932018	0.269916	0.662102
KH-12-4	BD11	09/05/2012	179.995	47.002	5586	198.915	3.6623	33.6275	26.7376	3.64886	0.970974	0.479628	0.491346
KH-12-4	BD11	09/05/2012	179.995	47.002	5586	298.227	3.6609
KH-12-4	BD11	09/05/2012	179.995	47.002	5586	395.609	3.8452	33.9907	27.0137	3.81738	1.23732	0.774279	0.463044
KH-12-4	BD11	09/05/2012	179.995	47.002	5586	494.927	3.6292
KH-12-4	BD11	09/05/2012	179.995	47.002	5586	593.057	3.4382	34.1636	27.1953	3.3974	1.43245	1.05199	0.380458
KH-12-4	BD11	09/05/2012	179.995	47.002	5586	693	3.3899	34.2359	27.2589	3.34217	1.50667	0.978344	0.528325
KH-12-4	BD11	09/05/2012	179.995	47.002	5586	791.964	3.1295	34.2963	27.3324	3.07627	1.52722	1.09018	0.437042
KH-12-4	BD11	09/05/2012	179.995	47.002	5586	989.246	2.8518	34.3738	27.4223	2.78535	1.79496	1.05867	0.73629
KH-12-4	BD11	09/05/2012	179.995	47.002	5586	1236.14	2.5342	34.4518	27.5148	2.45115	1.71323	1.18845	0.524782
KH-12-4	BD11	09/05/2012	179.995	47.002	5586	1482.15	2.2815	34.5084	27.5826	2.18245	1.74535	0.98675	0.758601
KH-12-4	BD11	09/05/2012	179.995	47.002	5586	1728.14	2.0975
KH-12-4	BD11	09/05/2012	179.995	47.002	5586	1973.63	1.9471	34.5825	27.6719	1.81133	1.84295	0.978073	0.864875
KH-12-4	BD11	09/05/2012	179.995	47.002	5586	2464.88	1.7046	34.6308	27.7323	1.52998	1.93944	0.882704	1.05674
KH-12-4	BD11	09/05/2012	179.995	47.002	5586	2523.56	1.6859
KH-12-4	BD11	09/05/2012	179.995	47.002	5586	2708.93	1.6349
KH-12-4	BD11	09/05/2012	179.995	47.002	5586	2954.95	1.5805	34.6546	27.7632	1.36201	2.28272	1.28211	1.00061
KH-12-4	BD11	09/05/2012	179.995	47.002	5586	3199.57	1.5371
KH-12-4	BD11	09/05/2012	179.995	47.002	5586	3442.65	1.508	34.6698	27.7833	1.24114	2.14363	0.863628	1.28
KH-12-4	BD11	09/05/2012	179.995	47.002	5586	3686.26	1.4905
KH-12-4	BD11	09/05/2012	179.995	47.002	5586	3931.65	1.4818	34.6793	27.7957	1.16266	1.84429	0.689347	1.15494
KH-12-4	BD11	09/05/2012	179.995	47.002	5586	4173.11	1.4777
KH-12-4	BD11	09/05/2012	179.995	47.002	5586	4416.27	1.4915	34.6846	27.8036	1.11626	1.92299	0.71989	1.2031
KH-12-4	BD11	09/05/2012	179.995	47.002	5586	4658.91	1.5123
KH-12-4	BD11	09/05/2012	179.995	47.002	5586	4901.07	1.5399	34.6866	27.8061	1.10318	2.71529	0.634209	2.08108
KH-12-4	BD11	09/05/2012	179.995	47.002	5586	5143.72	1.5689
KH-12-4	BD11	09/05/2012	179.995	47.002	5586	5385.16	1.5991	34.6871	27.8065	1.09734	5.41469	0.609082	4.80561
KH-12-4	BD11	09/05/2012	179.995	47.002	5586	5746.27	1.6474	34.6889	27.8082	1.09458	8.59834	0.685085	7.91325
KH-12-4	BD13	09/09/2012	-174.93	47.032	5297	0	12.8	32.7798	24.719	12.8
KH-12-4	BD13	09/09/2012	-174.93	47.032	5297	10.4969	12.2159	32.7679	24.8219	12.2146	0.178664	0.0642	0.114464
KH-12-4	BD13	09/09/2012	-174.93	47.032	5297	25.8886	12.0401	32.7782	24.8633	12.0367	0.176945	ND	0.148445
KH-12-4	BD13	09/09/2012	-174.93	47.032	5297	35.936	8.3016				0.116779	0.0451	0.0716792
KH-12-4	BD13	09/09/2012	-174.93	47.032	5297	50.609	6.5673	32.9843	25.8931	6.56259	0.111579	0.0526	ND
KH-12-4	BD13	09/09/2012	-174.93	47.032	5297	99.9863	4.718	33.0754	26.1857	4.71071	0.250992	ND	0.215792
KH-12-4	BD13	09/09/2012	-174.93	47.032	5297	148.156	4.2495	33.2871	26.4052	4.23965	0.552114	0.135	0.417114
KH-12-4	BD13	09/09/2012	-174.93	47.032	5297	199.65	3.9489	33.6499	26.7262	3.93533	0.823479	0.381	0.442479
KH-12-4	BD13	09/09/2012	-174.93	47.032	5297	297.286	3.5622
KH-12-4	BD13	09/09/2012	-174.93	47.032	5297	396.498	3.7321	33.9883	27.0221	3.70468	1.16808	0.715	0.453081
KH-12-4	BD13	09/09/2012	-174.93	47.032	5297	594.59	3.4482	34.1712	27.1996	3.40724	1.37773	0.882	0.495728
KH-12-4	BD13	09/09/2012	-174.93	47.032	5297	667.451	3.3446	34.2188	27.2488	3.29934	1.53707	0.9251	0.611975
KH-12-4	BD13	09/09/2012	-174.93	47.032	5297	792.325	3.1355	34.2965	27.3324	3.08221	1.57473	0.969	0.605733
KH-12-4	BD13	09/09/2012	-174.93	47.032	5297	990.001	2.8454	34.3787	27.4267	2.77833	1.51747	0.989	0.528466
KH-12-4	BD13	09/09/2012	-174.93	47.032	5297	1236.1	2.5214	34.453	27.5166	2.43828	1.68109	1.01	0.671091
KH-12-4	BD13	09/09/2012	-174.93	47.032	5297	1482.4	2.2881	34.5073	27.5813	2.18836	1.6724	0.999	0.673404
KH-12-4	BD13	09/09/2012	-174.93	47.032	5297	1728.95	2.0878
KH-12-4	BD13	09/09/2012	-174.93	47.032	5297	1975.15	1.9346	34.5843	27.6746	1.79938	1.54472	0.907	0.637717
KH-12-4	BD13	09/09/2012	-174.93	47.032	5297	2219.29	1.8003
KH-12-4	BD13	09/09/2012	-174.93	47.032	5297	2464.42	1.712	34.6298	27.7312	1.5369	1.52613	0.808	0.718131
KH-12-4	BD13	09/09/2012	-174.93	47.032	5297	2708.93	1.6347
KH-12-4	BD13	09/09/2012	-174.93	47.032	5297	2953.71	1.5845	34.6535	27.7624	1.36606	1.69153	0.738	0.95353
KH-12-4	BD13	09/09/2012	-174.93	47.032	5297	3198	1.5375
KH-12-4	BD13	09/09/2012	-174.93	47.032	5297	3442	1.5063	34.6696	27.7836	1.23925	1.3179	0.69	0.6279
KH-12-4	BD13	09/09/2012	-174.93	47.032	5297	3685.56	1.483
KH-12-4	BD13	09/09/2012	-174.93	47.032	5297	3929.99	1.4791	34.6793	27.796	1.15994	1.24972	0.658	0.591718
KH-12-4	BD13	09/09/2012	-174.93	47.032	5297	4172.78	1.4823
KH-12-4	BD13	09/09/2012	-174.93	47.032	5297	4415.3	1.4946	34.6834	27.802	1.1193	1.57834	0.648	0.930336
KH-12-4	BD13	09/09/2012	-174.93	47.032	5297	4657.85	1.5187
KH-12-4	BD13	09/09/2012	-174.93	47.032	5297	4900.65	1.5458	34.6846	27.8043	1.10904	2.12835	0.546	1.58235
KH-12-4	BD13	09/09/2012	-174.93	47.032	5297	5774.04	1.6595	34.6846	27.8046	1.10327	6.18211	0.641	5.54111
KH-12-4	BD14	09/10/2012	-169.998	47	5493	0	13.1	32.6204	24.5363	13.1
KH-12-4	BD14	09/10/2012	-169.998	47	5493	4.4993	12.9185	32.6052	24.5603	12.9184
KH-12-4	BD14	09/10/2012	-169.998	47	5493	10.0536	12.9148	32.6059	24.5621	12.9137	0.39323	ND	0.35783
KH-12-4	BD14	09/10/2012	-169.998	47	5493	24.9646	10.1163	32.712	25.1522	10.1132	0.0594557	0.0504291	ND
KH-12-4	BD14	09/10/2012	-169.998	47	5493	40.8163	7.7712	32.7923	25.5781	7.76708	0.0650329	0.0716878	ND
KH-12-4	BD14	09/10/2012	-169.998	47	5493	49.2727	5.7602	32.8449	25.8835	5.75603	0.126479	ND	0.106079
KH-12-4	BD14	09/10/2012	-169.998	47	5493	99.9797	4.477	32.9199	26.0881	4.46994	0.246322	0.043	0.203322
KH-12-4	BD14	09/10/2012	-169.998	47	5493	149.536	3.8645	33.2728	26.4325	3.85503	0.518823	0.163392	0.355432
KH-12-4	BD14	09/10/2012	-169.998	47	5493	199.302	3.5033	33.6326	26.7558	3.49009	0.703604	0.427299	0.276305
KH-12-4	BD14	09/10/2012	-169.998	47	5493	296.437	3.6132
KH-12-4	BD14	09/10/2012	-169.998	47	5493	397.492	3.6128	33.982	27.0287	3.586	0.977385	0.694273	0.283112
KH-12-4	BD14	09/10/2012	-169.998	47	5493	594.968	3.4342	34.1808	27.2086	3.39326	1.14532	0.888106	0.257211
KH-12-4	BD14	09/10/2012	-169.998	47	5493	703.435	3.2499	34.2598	27.2908	3.20216	1.32377	1.03	0.293773
KH-12-4	BD14	09/10/2012	-169.998	47	5493	793.055	3.0833	34.3127	27.3499	3.02946	1.43065	0.949	0.481651
KH-12-4	BD14	09/10/2012	-169.998	47	5493	989.347	2.8189	34.386	27.4344	2.7536	1.37831	1	0.378306
KH-12-4	BD14	09/10/2012	-169.998	47	5493	1235.91	2.4874	34.4648	27.5289	2.4046	1.51837	0.892	0.626365
KH-12-4	BD14	09/10/2012	-169.998	47	5493	1481.99	2.2526	34.5161	27.5913	2.15378	1.45651	0.882	0.574511
KH-12-4	BD14	09/10/2012	-169.998	47	5493	1728.14	2.0674
KH-12-4	BD14	09/10/2012	-169.998	47	5493	1974.83	1.9086	34.5881	27.6797	1.7738	1.54749	0.81	0.737495
KH-12-4	BD14	09/10/2012	-169.998	47	5493	2218.29	1.8233
KH-12-4	BD14	09/10/2012	-169.998	47	5493	2463.83	1.7258	34.627	27.7278	1.5507	1.49657	0.687275	0.809298
KH-12-4	BD14	09/10/2012	-169.998	47	5493	2708.76	1.6431
KH-12-4	BD14	09/10/2012	-169.998	47	5493	2954.38	1.5775	34.6548	27.7637	1.35914	1.3744	0.587063	0.787341
KH-12-4	BD14	09/10/2012	-169.998	47	5493	3198.43	1.5338
KH-12-4	BD14	09/10/2012	-169.998	47	5493	3442.91	1.498	34.6836	27.7954	1.23128	1.67199	0.630012	1.04198
KH-12-4	BD14	09/10/2012	-169.998	47	5493	3686.23	1.4767
KH-12-4	BD14	09/10/2012	-169.998	47	5493	3931.3	1.471	34.6836	27.8006	1.15199	1.68598	0.679	1.00698
KH-12-4	BD14	09/10/2012	-169.998	47	5493	4173.27	1.4771
KH-12-4	BD14	09/10/2012	-169.998	47	5493	4415.74	1.4935	34.6853	27.8037	1.11827	1.40399	0.54	0.863987
KH-12-4	BD14	09/10/2012	-169.998	47	5493	4658.76	1.521
KH-12-4	BD14	09/10/2012	-169.998	47	5493	4901.65	1.5485	34.6857	27.8049	1.11182	2.56495	0.497	2.06795
KH-12-4	BD14	09/10/2012	-169.998	47	5493	5143.7	1.5756
KH-12-4	BD14	09/10/2012	-169.998	47	5493	5386.1	1.6036	34.6877	27.8071	1.10202		0.62
KH-12-4	BD14	09/10/2012	-169.998	47	5493	5486.8	1.6104	34.6883	27.8076	1.09433	13.9165	0.658	13.2585
KH-12-4	BD15	09/19/2012	-160	50.8337	4853	0	11.8	32.25	24.4968	11.8
KH-12-4	BD15	09/19/2012	-160	50.8337	4853	4.90416	10.4514	32.4287	24.8745	10.4504
KH-12-4	BD15	09/19/2012	-160	50.8337	4853	10.0441	10.4392	32.4657	24.9056	10.4378	0.34511	0.0994455	0.245665
KH-12-4	BD15	09/19/2012	-160	50.8337	4853	14.1907	10.4791	32.4575	24.8918	10.4773	0.344927	0.0616456	0.283282
KH-12-4	BD15	09/19/2012	-160	50.8337	4853	25.0618	10.3393	32.4914	24.9424	10.3361	0.260122	0.108792	0.15133
KH-12-4	BD15	09/19/2012	-160	50.8337	4853	49.9521	5.006	32.6818	25.8417	5.00229	0.301219	0.10901	0.192208
KH-12-4	BD15	09/19/2012	-160	50.8337	4853	99.0488	3.5653	33.3354	26.5102	3.55867	1.01258	0.373953	0.638631
KH-12-4	BD15	09/19/2012	-160	50.8337	4853	148.459	3.7153	33.7564	26.8343	3.70515	1.73387	0.759667	0.974202
KH-12-4	BD15	09/19/2012	-160	50.8337	4853	197.476	3.7972	33.8848	26.9309	3.78364	1.79678	0.864639	0.932145
KH-12-4	BD15	09/19/2012	-160	50.8337	4853	297.766	3.7579
KH-12-4	BD15	09/19/2012	-160	50.8337	4853	395.839	3.6843	34.1134	27.1281	3.65679	2.39733	0.973123	1.4242
KH-12-4	BD15	09/19/2012	-160	50.8337	4853	594.482	3.3736	34.2457	27.2676	3.3335	2.43008	0.897203	1.53288
KH-12-4	BD15	09/19/2012	-160	50.8337	4853	725.24	3.1343	34.3014	27.3357	3.08515	3.05822	1.03464	2.02358
KH-12-4	BD15	09/19/2012	-160	50.8337	4853	790.842	3.0578	34.3339	27.3699	3.00474	4.3307	0.923701	3.407
KH-12-4	BD15	09/19/2012	-160	50.8337	4853	989.663	2.7554	34.3979	27.4504	2.68901	1.95244	0.905432	1.04701
KH-12-4	BD15	09/19/2012	-160	50.8337	4853	1236.19	2.4564	34.4653	27.5322	2.37385	2.61319	0.897472	1.71572
KH-12-4	BD15	09/19/2012	-160	50.8337	4853	1482.11	2.2291	34.5159	27.5938	2.13002	2.72597	0.906534	1.81943
KH-12-4	BD15	09/19/2012	-160	50.8337	4853	1727.68	2.055
KH-12-4	BD15	09/19/2012	-160	50.8337	4853	1972.51	1.8982	34.5914	27.6835	1.76309	2.7565	0.842091	1.91441
KH-12-4	BD15	09/19/2012	-160	50.8337	4853	2218.65	1.7915
KH-12-4	BD15	09/19/2012	-160	50.8337	4853	2463.8	1.7065	34.6293	27.7313	1.53197	2.17701	0.779926	1.39709
KH-12-4	BD15	09/19/2012	-160	50.8337	4853	2708.48	1.6308
KH-12-4	BD15	09/19/2012	-160	50.8337	4853	2952.96	1.5707	34.6549	27.7647	1.35233	3.01149	0.779226	2.23227
KH-12-4	BD15	09/19/2012	-160	50.8337	4853	3196.85	1.534
KH-12-4	BD15	09/19/2012	-160	50.8337	4853	3440.82	1.5059	34.6694	27.7835	1.23925	2.54628	0.688237	1.85804
KH-12-4	BD15	09/19/2012	-160	50.8337	4853	3685.49	1.4892
KH-12-4	BD15	09/19/2012	-160	50.8337	4853	3928.31	1.4862	34.6782	27.7956	1.16677	2.64704	0.731197	1.91584
KH-12-4	BD15	09/19/2012	-160	50.8337	4853	4171.34	1.4966
KH-12-4	BD15	09/19/2012	-160	50.8337	4853	4414.8	1.512	34.6844	27.8025	1.13562	11.3979	0.809212	10.5887
KH-12-4	BD15	09/19/2012	-160	50.8337	4853	4656.9	1.5299
KH-12-4	BD15	09/19/2012	-160	50.8337	4853	4827.91	1.5451	34.6863	27.8052	1.117
KH-12-4	BD15	09/19/2012	-160	50.8337	4853	4827.94	1.5451	34.6823	27.802	1.11703	16.8563	0.719503	16.1368
KH-12-4	BD16	09/20/2012	-155.991	50.3983	5142	0	11.2	32.3784	24.7047	11.2
KH-12-4	BD16	09/20/2012	-155.991	50.3983	5142	9.4081	11.3122	32.3809	24.6873	11.3109	0.161368	0.0442481	0.11712
KH-12-4	BD16	09/20/2012	-155.991	50.3983	5142	25.2096	11.2396	32.3816	24.7013	11.2369	0.192036	0.0435628	0.148473
KH-12-4	BD16	09/20/2012	-155.991	50.3983	5142	37.2561	6.7	32.5638	25.5442	6.69674	0.122378	0.0912256	ND
KH-12-4	BD16	09/20/2012	-155.991	50.3983	5142	50.0642	4.7943	32.6648	25.8513	4.79037	0.145073	ND	0.111953
KH-12-4	BD16	09/20/2012	-155.991	50.3983	5142	99.9387	3.4868	32.76	26.0593	3.48078	0.522135	0.118602	0.403533
KH-12-4	BD16	09/20/2012	-155.991	50.3983	5142	148.275	3.4069	33.6152	26.7511	3.39758	1.10582	0.413235	0.692581
KH-12-4	BD16	09/20/2012	-155.991	50.3983	5142	198.169	3.6413	34.185	27.185	3.62774	0.874644	0.588481	0.286163
KH-12-4	BD16	09/20/2012	-155.991	50.3983	5142	296.753	3.7154
KH-12-4	BD16	09/20/2012	-155.991	50.3983	5142	396.149	3.6617	34.077	27.1015	3.63486	1.01379	0.75492	0.258866
KH-12-4	BD16	09/20/2012	-155.991	50.3983	5142	593.276	3.4017	34.2369	27.2577	3.36147	1.11491	0.800123	0.314782
KH-12-4	BD16	09/20/2012	-155.991	50.3983	5142	659.064	3.2908	34.2726	27.2978	3.24616	1.30816	0.891213	0.416943
KH-12-4	BD16	09/20/2012	-155.991	50.3983	5142	791.455	3.0616	34.3281	27.3647	3.00868	1.31003	0.81967	0.490357
KH-12-4	BD16	09/20/2012	-155.991	50.3983	5142	991.637	2.7551	34.4015	27.4529	2.68887	1.43718	0.847355	0.589823
KH-12-4	BD16	09/20/2012	-155.991	50.3983	5142	1235.59	2.4875	34.4582	27.5239	2.4056	1.51815	0.783642	0.734504
KH-12-4	BD16	09/20/2012	-155.991	50.3983	5142	1481.47	2.2579	34.5119	27.5884	2.15874	1.39794	0.761278	0.636663
KH-12-4	BD16	09/20/2012	-155.991	50.3983	5142	1727.98	2.0798
KH-12-4	BD16	09/20/2012	-155.991	50.3983	5142	1972.47	1.9388	34.5818	27.6733	1.8035	1.58063	0.661228	0.919398
KH-12-4	BD16	09/20/2012	-155.991	50.3983	5142	2218.69	1.8293
KH-12-4	BD16	09/20/2012	-155.991	50.3983	5142	2463.9	1.7304	34.6248	27.7266	1.55455	1.27619	0.627847	0.648344
KH-12-4	BD16	09/20/2012	-155.991	50.3983	5142	2708.84	1.6425
KH-12-4	BD16	09/20/2012	-155.991	50.3983	5142	2952.18	1.5839	34.6514	27.7609	1.36515	1.27308	0.546692	0.726384
KH-12-4	BD16	09/20/2012	-155.991	50.3983	5142	3196.26	1.5327
KH-12-4	BD16	09/20/2012	-155.991	50.3983	5142	3441.27	1.4995	34.669	27.7842	1.23337	1.33759	0.597443	0.740147
KH-12-4	BD16	09/20/2012	-155.991	50.3983	5142	3685.04	1.4874
KH-12-4	BD16	09/20/2012	-155.991	50.3983	5142	3929.18	1.4893	34.6771	27.7948	1.16961	1.41244	0.579883	0.832561
KH-12-4	BD16	09/20/2012	-155.991	50.3983	5142	4170.99	1.4993
KH-12-4	BD16	09/20/2012	-155.991	50.3983	5142	4414.99	1.5191	34.6816	27.8007	1.14241
KH-12-4	BD16	09/20/2012	-155.991	50.3983	5142	4657.62	1.5413
KH-12-4	BD16	09/20/2012	-155.991	50.3983	5142	4914.37	1.5689	34.6838	27.8032	1.12932	7.11671	0.827727	6.28899
KH-12-4	BD17	09/27/2012	-132.666	42.9995	3732	0	17.4	32.8609	23.7845	17.4
KH-12-4	BD17	09/27/2012	-132.666	42.9995	3732	4.49104	17.4667	32.8621	23.7694	17.4662
KH-12-4	BD17	09/27/2012	-132.666	42.9995	3732	10.7289	17.4719	32.6663	23.6184	17.4702	0.256814	ND	0.23555
KH-12-4	BD17	09/27/2012	-132.666	42.9995	3732	25.3715	16.74	32.8065	23.899	16.7359	0.111185	ND	0.0827251
KH-12-4	BD17	09/27/2012	-132.666	42.9995	3732	49.523	11.6773	32.8692	25.0001	11.6708	0.270218	0.0694598	0.200758
KH-12-4	BD17	09/27/2012	-132.666	42.9995	3732	54.611	11.9489	32.851	24.936	11.942	0.0597881	ND	ND
KH-12-4	BD17	09/27/2012	-132.666	42.9995	3732	99.3245	9.1672	32.8306	25.3991	9.15636	0.155673	ND	0.126314
KH-12-4	BD17	09/27/2012	-132.666	42.9995	3732	198.99	7.9709	33.6927	26.26	7.95108	0.239999	0.13431	0.105688
KH-12-4	BD17	09/27/2012	-132.666	42.9995	3732	396.299	5.612	33.9472	26.7811	5.57881	0.656874	0.408777	0.248097
KH-12-4	BD17	09/27/2012	-132.666	42.9995	3732	594.155	4.4592	34.119	27.0538	4.41354	1.05818	0.839885	0.218293
KH-12-4	BD17	09/27/2012	-132.666	42.9995	3732	792.391	4.0053	34.2857	27.238	3.94574	2.3241	0.987657	1.33644
KH-12-4	BD17	09/27/2012	-132.666	42.9995	3732	989.166	3.5411	34.375	27.3581	3.46894	1.81155	0.979454	0.832097
KH-12-4	BD17	09/27/2012	-132.666	42.9995	3732	1483.63	2.5106	34.5153	27.5688	2.40867	1.39571	0.800397	0.595314
KH-12-4	BD17	09/27/2012	-132.666	42.9995	3732	1974.75	1.9532	34.5984	27.6843	1.81715	2.11003	0.913157	1.19687
KH-12-4	BD17	09/27/2012	-132.666	42.9995	3732	2465.5	1.743	34.6322	27.7304	1.56728	1.46679	0.682829	0.783956
KH-12-4	BD17	09/27/2012	-132.666	42.9995	3732	2956.03	1.6141	34.6523	27.7582	1.3943	1.60028	0.548922	1.05136
KH-12-4	BD17	09/27/2012	-132.666	42.9995	3732	3444.63	1.563	34.6653	27.7761	1.29468	2.18057	0.510319	1.67025
KH-12-4	BD17	09/27/2012	-132.666	42.9995	3732	3695.2	1.5623	34.669	27.7812	1.2668	16.364	0.488208	15.8758
KH-12-4	BD18	09/29/2012	-130.501	44.6827	2610	0	17	32.4737	23.5823	17
KH-12-4	BD18	09/29/2012	-130.501	44.6827	2610	10.4575	16.9232	32.4674	23.5952	16.9213	0.152905	0.146728	ND
KH-12-4	BD18	09/29/2012	-130.501	44.6827	2610	99.3735	8.204	32.781	25.5068	8.19409	0.079581	0.0923693	ND
KH-12-4	BD18	09/29/2012	-130.501	44.6827	2610	297.911	5.9605	33.9156	26.7115	5.93547	0.734293	0.528	0.206294
KH-12-4	BD18	09/29/2012	-130.501	44.6827	2610	595.261	4.5148	34.1507	27.0735	4.46914	1.56473	1.13321	0.431516
KH-12-4	BD18	09/29/2012	-130.501	44.6827	2610	1187.73	3.0502	34.4591	27.4737	2.966	2.14885	1.19667	0.95218
KH-12-4	BD18	09/29/2012	-130.501	44.6827	2610	1679.97	2.2263	34.5577	27.6285	2.11102	2.85457	1.3238	1.53077
KH-12-4	BD18	09/29/2012	-130.501	44.6827	2610	1876.69	2.0226	34.5834	27.6662	1.89442	2.23355	1.18018	1.05337
KH-12-4	BD18	09/29/2012	-130.501	44.6827	2610	1973.95	1.952	34.5958	27.6828	1.81621	3.31507	1.25524	2.05984
KH-12-4	BD18	09/29/2012	-130.501	44.6827	2610	2072.85	1.8946	34.6054	27.6951	1.75161	3.74787	1.2888	2.45908
KH-12-4	BD18	09/29/2012	-130.501	44.6827	2610	2170.48	1.8605	34.6123	27.7039	1.70964	4.65683	1.27395	3.38288
KH-12-4	BD18	09/29/2012	-130.501	44.6827	2610	2367.02	1.8066	34.6229	27.7181	1.63905	3.91948	0.900602	3.01888
KH-12-4	BD18	09/29/2012	-130.501	44.6827	2610	2541.26	1.7523	34.6315	27.7303	1.56908	11.6608	0.990555	10.6703
KH-12-4	BD19	09/29/2012	-132.001	45.0007	3678	0	16.8	32.6744	23.7822	16.8
KH-12-4	BD19	09/29/2012	-132.001	45.0007	3678	10.3233	16.6436	32.672	23.817	16.6424	0.0589986	ND	ND
KH-12-4	BD19	09/29/2012	-132.001	45.0007	3678	23.6134	16.2634	32.6904	23.9186	16.2593	ND	ND	ND
KH-12-4	BD19	09/29/2012	-132.001	45.0007	3678	43.7126	11.6496	32.6988	24.8729	11.6445	0.115847	ND	0.092203
KH-12-4	BD19	09/29/2012	-132.001	45.0007	3678	49.8807	10.6339	32.7121	25.0636	10.6281	ND	ND	ND
KH-12-4	BD19	09/29/2012	-132.001	45.0007	3678	99.5806	8.0815	32.7299	25.4844	8.07217	0.0520444	ND	ND
KH-12-4	BD19	09/29/2012	-132.001	45.0007	3678	149.36	7.728	33.35	26.0242	7.71346	0.111275	0.0641137	ND
KH-12-4	BD19	09/29/2012	-132.001	45.0007	3678	198.252	7.4149	33.8412	26.4564	7.39595	0.401782	0.251575	0.150207
KH-12-4	BD19	09/29/2012	-132.001	45.0007	3678	297.852	6.0978
KH-12-4	BD19	09/29/2012	-132.001	45.0007	3678	396.137	5.3715	33.957	26.8181	5.33956	0.889306	0.627024	0.262282
KH-12-4	BD19	09/29/2012	-132.001	45.0007	3678	592.802	4.4582	34.0992	27.0384	4.41267	0.911251	0.772946	0.138305
KH-12-4	BD19	09/29/2012	-132.001	45.0007	3678	791.761	3.9618	34.2684	27.2284	3.90307	1.32259	0.87585	0.446739
KH-12-4	BD19	09/29/2012	-132.001	45.0007	3678	920.12	3.7268	34.343	27.3138	3.65917	1.96291	0.954122	1.00879
KH-12-4	BD19	09/29/2012	-132.001	45.0007	3678	988.763	3.5423	34.3709	27.3551	3.46996	1.69599	1.00663	0.689361
KH-12-4	BD19	09/29/2012	-132.001	45.0007	3678	1235.87	2.9506	34.4571	27.4819	2.86407	2.13021	1.19867	0.931544
KH-12-4	BD19	09/29/2012	-132.001	45.0007	3678	1482.33	2.5433	34.5127	27.5649	2.44038	1.8843	1.12969	0.754619
KH-12-4	BD19	09/29/2012	-132.001	45.0007	3678	1729.13	2.1868
KH-12-4	BD19	09/29/2012	-132.001	45.0007	3678	1973.7	1.9542	34.5923	27.6797	1.81821	1.94816	0.959502	0.988657
KH-12-4	BD19	09/29/2012	-132.001	45.0007	3678	2219.57	1.8447
KH-12-4	BD19	09/29/2012	-132.001	45.0007	3678	2465.27	1.7714	34.6259	27.7238	1.59475	2.02943	0.736174	1.29326
KH-12-4	BD19	09/29/2012	-132.001	45.0007	3678	2709.73	1.686
KH-12-4	BD19	09/29/2012	-132.001	45.0007	3678	2953.12	1.6285	34.6497	27.7555	1.40921
KH-12-4	BD19	09/29/2012	-132.001	45.0007	3678	3641.67	1.5416	34.6725	27.7859	1.25306	28.0159	0.465355	27.5506
KH-12-4	BD21	09/30/2012	-128.713	48.4537	2438	0	15.6	31.948	23.4963	15.6
KH-12-4	BD21	09/30/2012	-128.713	48.4537	2438	10.5203	14.9597	31.9558	23.6414	14.9584	0.292423	0.0815084	0.210915
KH-12-4	BD21	09/30/2012	-128.713	48.4537	2438	100.413	7.16	33.0372	25.8564	7.15075	1.0376	0.354332	0.683269
KH-12-4	BD21	09/30/2012	-128.713	48.4537	2438	297.847	5.7657	33.9567	26.7686	5.7409	3.16069	1.29898	1.86171
KH-12-4	BD21	09/30/2012	-128.713	48.4537	2438	594.46	4.6734	34.1958	27.0924	4.62641	9.99963	2.06021	7.93942
KH-12-4	BD21	09/30/2012	-128.713	48.4537	2438	1186.47	3.0406	34.4461	27.4645	2.95717	4.84448	1.79198	3.0525
KH-12-4	BD21	09/30/2012	-128.713	48.4537	2438	1776.87	2.0806	34.5669	27.6486	1.95991	7.4991	1.73926	5.75983
KH-12-4	BD21	09/30/2012	-128.713	48.4537	2438	1973.84	1.9307	34.5907	27.6806	1.79551	6.95553	1.62094	5.33458
KH-12-4	BD21	09/30/2012	-128.713	48.4537	2438	2071.17	1.8835	34.5993	27.6913	1.74088	7.61427	1.33023	6.28403
KH-12-4	BD21	09/30/2012	-128.713	48.4537	2438	2170.1	1.8358	34.6101	27.7045	1.68504	8.13073	1.049	7.08173
KH-12-4	BD21	09/30/2012	-128.713	48.4537	2438	2268.35	1.8236	34.6176	27.7126	1.66454	9.63932	2.33458	7.30473
KH-12-4	BD21	09/30/2012	-128.713	48.4537	2438	2366.17	1.7773	34.6237	27.7216	1.60959	9.49425	0.786438	8.70781
KH-12-4	BD21	09/30/2012	-128.713	48.4537	2438	2399.42	1.7581	34.627	27.7256	1.58793	11.442	1.04696	10.3951
